# Supplementary material for: Transcriptome Analysis in Chicken Cecal Epithelia upon Infection by Eimeria tenella In Vivo
Source: PLoS One. 2013 May 30;8(5):e64236. doi: 10.1371/journal.pone.0064236 (PMC3667848; doi:10.1371/journal.pone.0064236)
Supplement: Table S1 — Complete list of probe sets with q -values <5% in fold changes. (XLSX) [file pone.0064236.s003.xlsx]

## Sheet: Sheet1
Additional file 1. Table S1. Complete list of probe sets with q-values <5% in fold changes.
Probe Set ID	Fold Change	log2(fold)	q-value (%)	Gene Title
Gga.12800.1.S1_at	67.3346	6.07328	0	matrix metallopeptidase 3 (stromelysin 1, progelatinase)
Gga.5879.1.S1_at	41.2832	5.36748	0	---
Gga.12186.1.S1_at	32.6107	5.02728	0	lymphatic vessel endothelial hyaluronan receptor 1
GgaAffx.21017.1.S1_s_at	29.9793	4.9059	0	caldesmon 1
Gga.17674.1.S1_at	29.5764	4.88638	0	Biliverdin reductase A
Gga.1020.1.S1_at	29.4278	4.87911	0	chemokine (C-C motif) ligand 17
Gga.1569.1.S1_at	25.74	4.68594	0	chromosome 10 open reading frame 56
Gga.5959.1.S1_at	25.2509	4.65827	0	---
Gga.4091.1.S2_a_at	23.4078	4.54892	0	myosin, light chain kinase
Gga.3994.3.S1_x_at	23.2012	4.53613	0	Fibronectin 1
Gga.9293.1.S1_at	21.5582	4.43016	0	fibronectin 1
GgaAffx.12323.1.S1_s_at	21.3954	4.41923	0	ecotropic viral integration site 2A
GgaAffx.12436.1.S1_s_at	21.3721	4.41766	0	POU class 2 associating factor 1
Gga.7779.1.S1_s_at	21.0871	4.39829	0	---
Gga.4078.1.S1_at	21.079	4.39774	0	lumican
Gga.3994.3.A1_x_at	20.9133	4.38635	0	---
Gga.701.1.S1_s_at	20.283	4.3422	0	leukocyte ribonuclease A-1 /// leukocyte ribonuclease A-2
Gga.2680.1.S1_at	19.7577	4.30434	0	aquaporin 1 (Colton blood group)
Gga.8030.1.S1_at	19.7351	4.30269	0	tissue factor pathway inhibitor 2
Gga.4851.1.S1_at	19.5767	4.29107	0	collagen, type III, alpha 1
Gga.380.1.S1_at	19.5323	4.28779	0.033382	---
Gga.9216.1.S1_at	18.7473	4.22861	0	---
Gga.701.1.S1_at	18.4926	4.20887	0	leukocyte ribonuclease A-2
Gga.5077.1.S1_at	17.9598	4.1667	0	---
Gga.4772.1.S1_at	17.8656	4.15911	0	---
Gga.4357.1.A1_at	17.709	4.14641	0	---
GgaAffx.21771.1.S1_at	16.9211	4.08075	0	collagen, type VI, alpha 1
Gga.5710.2.S1_a_at	16.7574	4.06673	0	HtrA serine peptidase 3
GgaAffx.20689.1.S1_at	16.7534	4.06638	0	spleen focus forming virus (SFFV) proviral integration oncogene spi1
Gga.6031.1.S1_at	16.7371	4.06498	0	hepatitis A virus cellular receptor 1
Gga.9873.1.S1_at	16.6831	4.06031	0	complement component 1, q subcomponent, C chain
Gga.2073.1.S1_at	16.4498	4.03999	0	Alpha-1 collagen (I)
GgaAffx.25229.1.S1_at	16.3946	4.03515	0	von Willebrand factor
Gga.173.1.S1_at	16.1535	4.01377	0	CD4 molecule
GgaAffx.21386.1.S1_s_at	16.0445	4.004	0	caldesmon 1
Gga.3259.1.S1_at	15.8829	3.9894	0	angiopoietin 2
GgaAffx.13210.1.S1_at	15.5476	3.95862	0	Src-like-adaptor
Gga.6012.2.S1_a_at	15.2497	3.93071	0	hypothetical LOC418426
GgaAffx.12646.1.S1_at	15.1364	3.91995	0	spleen tyrosine kinase
Gga.4941.1.S1_at	15.0524	3.91192	0	cadherin 11, type 2, OB-cadherin (osteoblast)
Gga.5396.1.S1_at	14.9624	3.90327	0	complement component 1, q subcomponent, B chain
Gga.7092.1.S1_at	14.8991	3.89715	0	WDFY family member 4
Gga.7298.1.S1_at	14.6015	3.86804	0	complement component 1, q subcomponent, A chain
Gga.4330.1.S1_at	14.593	3.8672	0	---
Gga.4988.2.S1_a_at	14.5321	3.86117	0	caldesmon 1
GgaAffx.23872.1.S1_at	14.4236	3.85036	0	biliverdin reductase A
GgaAffx.11746.1.S1_s_at	14.3997	3.84797	0	SAM domain, SH3 domain and nuclear localization signals 1
Gga.11955.1.S1_at	14.3963	3.84762	0	Immunoglobulin superfamily, member 6
Gga.6590.1.S1_at	14.1985	3.82767	0	---
Gga.4128.1.S2_at	14.0838	3.81597	0	tensin 1
Gga.9513.1.S2_at	13.8831	3.79526	0	Chemokine (C-X-C motif) ligand 12 (stromal cell-derived factor 1)
Gga.14453.1.S1_at	13.812	3.78785	0	hypothetical protein LOC407087
Gga.1229.1.S1_at	13.745	3.78084	0	---
Gga.2929.1.S1_at	13.7171	3.77791	0.0954359	---
Gga.6237.2.S1_s_at	13.6399	3.76976	0	ecotropic viral integration site 2A
Gga.4070.1.S1_at	13.4562	3.7502	0	Colony stimulating factor 1 receptor, formerly McDonough feline sarcoma viral (v-fms) oncogene homolog
Gga.3199.1.S1_at	13.3718	3.74113	0	matrix metallopeptidase 2 (gelatinase A, 72kDa gelatinase, 72kDa type IV collagenase)
GgaAffx.21240.1.S1_at	13.2455	3.72743	0	---
Gga.5164.1.S2_at	13.1568	3.71774	0	BCL2-related protein A1
Gga.2582.1.S1_at	13.1314	3.71495	0	transforming growth factor, beta-induced, 68kDa
GgaAffx.21639.1.S1_at	13.03	3.70377	0	---
GgaAffx.21620.1.S1_at	13.0272	3.70346	0	---
Gga.10829.1.S1_s_at	13.0229	3.70298	0	endothelin receptor type B
Gga.3548.1.S1_at	13.0181	3.70245	0	zinc finger E-box binding homeobox 1
Gga.9133.1.S1_at	12.7444	3.67179	0	Chemokine ah221
Gga.6553.1.S1_at	12.6806	3.66456	0	cathepsin G
Gga.18410.1.S1_at	12.6739	3.66379	0	---
Gga.20018.1.S1_at	12.4382	3.63671	0	thrombomucin
Gga.2520.2.S1_a_at	12.4153	3.63404	0	---
Gga.1792.1.S1_at	12.2695	3.617	0	chromosome 9 open reading frame 58
Gga.15362.1.S1_at	12.1715	3.60544	0	regulator of G-protein signalling 18
GgaAffx.11584.1.S1_s_at	12.1693	3.60518	0	RNA binding motif protein 24
Gga.5008.1.S1_at	12.1622	3.60433	0	cyclin-dependent kinase inhibitor 2A (melanoma, p16, inhibits CDK4)
Gga.4374.1.S1_a_at	12.1491	3.60278	0	interferon regulatory factor 4
Gga.5393.1.S1_at	12.1456	3.60236	0	similar to serine protease
Gga.3676.1.S1_at	12.1065	3.5977	0	B cell RAG associated protein
Gga.5607.1.S1_at	12.1053	3.59756	0	---
Gga.5735.1.S1_at	12.0651	3.59276	0	raftlin, lipid raft linker 1
Gga.739.1.S1_at	11.9878	3.58349	0	quiescence-specific protein
Gga.1247.1.S2_at	11.9574	3.57983	0	B6.1
Gga.4851.1.A1_at	11.9536	3.57937	0	Collagen, type III, alpha 1
Gga.4681.2.S1_s_at	11.8543	3.56734	0	dedicator of cytokinesis 10
Gga.5255.1.S1_at	11.8376	3.5653	0	EGF-containing fibulin-like extracellular matrix protein 1
GgaAffx.2960.1.S1_s_at	11.8244	3.56369	0	complement component 1, q subcomponent, B chain
Gga.703.1.S1_at	11.803	3.56108	0	leukocyte ribonuclease A-1
Gga.12928.1.S1_at	11.7571	3.55546	0	vascular cell adhesion molecule 1
Gga.916.1.S2_at	11.6529	3.54261	0.033382	interferon, gamma
Gga.540.1.S1_at	11.6377	3.54073	0	matrix Gla protein
Gga.918.1.S1_at	11.6038	3.53653	0	potassium large conductance calcium-activated channel, subfamily M, beta member 1
Gga.1307.1.S1_s_at	11.5785	3.53338	0	interleukin 16 (lymphocyte chemoattractant factor)
GgaAffx.11018.1.S1_s_at	11.5437	3.52904	0	matrix metallopeptidase 1 (interstitial collagenase)
Gga.3994.1.A1_s_at	11.3974	3.51063	0	---
Gga.15029.1.S1_at	11.3582	3.50567	0	---
Gga.13294.1.S1_at	11.2851	3.49635	0	---
Gga.7838.1.S1_at	11.2736	3.49488	0	colony stimulating factor 2 receptor, alpha, low-affinity (granulocyte-macrophage)
Gga.2467.1.S1_at	11.2715	3.49461	0.0583818	immunoglobulin J polypeptide, linker protein for immunoglobulin alpha and mu polypeptides
Gga.17679.1.S1_s_at	11.1997	3.48539	0	immunoglobulin-like receptor CHIR-B5
Gga.14263.1.S1_at	11.1948	3.48476	0	---
Gga.2551.2.S1_s_at	11.1375	3.47735	0	lactotransferrin
Gga.1287.1.S1_at	11.0872	3.47082	0	RAS guanyl releasing protein 3 (calcium and DAG-regulated)
Gga.4110.4.S1_x_at	11.0669	3.46818	0.0583818	immunoglobulin lambda-like polypeptide 1
Gga.854.1.S1_a_at	11.0226	3.46239	0	lectin, galactoside-binding, soluble, 1
Gga.1719.1.S1_at	10.9585	3.45398	0	decorin
Gga.3867.1.S1_at	10.8338	3.43747	0	prion protein (p27-30) (Creutzfeldt-Jakob disease, Gerstmann-Strausler-Scheinker syndrome, fatal familial insomnia)
GgaAffx.11475.1.S1_s_at	10.7588	3.42744	0	Ras association (RalGDS/AF-6) domain family member 2
Gga.4110.10.S1_x_at	10.7153	3.4216	0.0583818	immunoglobulin lambda-like polypeptide 1
GgaAffx.11964.1.S1_s_at	10.5737	3.4024	0	RCSD domain containing 1
GgaAffx.13138.1.S1_at	10.559	3.4004	0	tumor necrosis factor (ligand) superfamily, member 13b
Gga.5171.1.S1_at	10.5516	3.39939	0	cadherin 5, type 2, VE-cadherin (vascular epithelium)
Gga.1348.1.S1_at	10.5247	3.39571	0	Rho GTPase activating protein 24
Gga.5743.1.S1_at	10.4845	3.39019	0	lymphocyte antigen 96
Gga.3108.1.S1_at	10.4045	3.37914	0	four and a half LIM domains 2
Gga.1099.1.S1_at	10.3962	3.37799	0	annexin A6
Gga.2520.1.S1_at	10.3528	3.37195	0	---
Gga.6064.1.S1_at	10.3204	3.36743	0	---
Gga.3316.1.S1_s_at	10.3094	3.36589	0	hematopoietically expressed homeobox
Gga.450.1.S1_at	10.2225	3.35368	0	CD5 molecule
Gga.4999.2.S1_at	10.1905	3.34916	0.033382	integrin, alpha 4 (antigen CD49D, alpha 4 subunit of VLA-4 receptor)
Gga.1294.1.S1_at	10.1633	3.3453	0	myosin IF
Gga.17411.1.S1_at	10.1226	3.3395	0	---
Gga.9122.1.S1_at	10.1048	3.33697	0	---
GgaAffx.21250.1.S1_s_at	10.0875	3.33449	0	chromosome 9 open reading frame 58
Gga.18980.1.S1_at	10.0731	3.33243	0	NUAK family, SNF1-like kinase, 1
Gga.13533.1.S1_at	10.028	3.32596	0	chromosome 6 open reading frame 32
Gga.1313.1.S1_s_at	10.0081	3.3231	0	spleen focus forming virus (SFFV) proviral integration oncogene spi1
Gga.9882.1.S1_at	10.0065	3.32287	0	colony stimulating factor 2 receptor, alpha, low-affinity (granulocyte-macrophage)
Gga.9362.1.S1_at	9.97996	3.31903	0	---
GgaAffx.151.1.S1_s_at	9.96199	3.31643	0	CD79b molecule, immunoglobulin-associated beta
Gga.9077.1.S1_at	9.94492	3.31396	0	hydrogen voltage-gated channel 1
Gga.1115.1.A1_s_at	9.92214	3.31065	0	bridging integrator 2
GgaAffx.11801.1.S1_at	9.87301	3.30349	0	synaptogyrin 3
Gga.4110.11.S1_x_at	9.86716	3.30263	0.0583818	immunoglobulin lambda-like polypeptide 1
Gga.11552.1.S1_at	9.83223	3.29752	0	---
GgaAffx.11201.1.S1_s_at	9.81855	3.29551	0	toll-like receptor 6
Gga.3145.1.S1_x_at	9.80432	3.29342	0	similar to Moesin (Membrane-organizing extension spike protein)
Gga.15030.1.S1_at	9.78184	3.29011	0	---
Gga.1311.5.S1_s_at	9.76475	3.28758	0	Similar to T-cell receptor V beta chain
Gga.8508.1.S2_s_at	9.75032	3.28545	0	Src-like-adaptor
GgaAffx.10617.2.S1_s_at	9.74929	3.2853	0	toll-like receptor 7
Gga.13103.1.S1_s_at	9.69651	3.27747	0	---
Gga.3306.1.S1_s_at	9.67986	3.27499	0	endothelin receptor type B
GgaAffx.5458.1.S1_at	9.66396	3.27262	0	cytotoxic T-lymphocyte-associated protein 4
Gga.6032.1.S1_at	9.55977	3.25698	0	dedicator of cytokinesis 8
Gga.9362.2.S1_at	9.55682	3.25653	0	hypothetical LOC423783
Gga.12236.1.S1_at	9.46523	3.24264	0	---
Gga.16285.1.S1_at	9.42052	3.23581	0	---
Gga.7731.1.S1_at	9.39129	3.23132	0	---
Gga.10418.1.S1_at	9.37161	3.2283	0	Guanine nucleotide binding protein (G protein), gamma 10
Gga.6991.2.S1_a_at	9.3716	3.22829	0	---
Gga.18933.1.S1_s_at	9.35504	3.22574	0	Ras association (RalGDS/AF-6) domain family 5
Gga.2527.1.S1_at	9.34556	3.22428	0	---
GgaAffx.13207.1.S1_s_at	9.3415	3.22365	0	LIM domain containing 2
GgaAffx.13005.1.S1_at	9.31734	3.21992	0	purinergic receptor P2Y, G-protein coupled, 8
Gga.4884.1.S1_at	9.2993	3.21712	0	annexin A1
GgaAffx.7881.1.S1_s_at	9.2716	3.21282	0	Rho GTPase activating protein 15
GgaAffx.25386.1.S1_at	9.26514	3.21181	0	dedicator of cytokinesis 2
Gga.9207.2.S1_a_at	9.25773	3.21066	0	hypothetical protein LOC769729
Gga.17209.1.S1_at	9.25059	3.20954	0	---
Gga.1585.1.S2_at	9.24986	3.20943	0	stathmin-like 2
Gga.8646.1.S1_at	9.23332	3.20685	0	---
Gga.7788.1.S1_at	9.23041	3.2064	0	similar to phospholipase A2 inhibitor gamma subunit B
GgaAffx.20644.1.S1_s_at	9.22704	3.20587	0	Family with sequence similarity 107, member B
GgaAffx.5597.1.S1_at	9.22441	3.20546	0.033382	mitogen-activated protein kinase kinase kinase kinase 4
GgaAffx.917.1.S1_at	9.22336	3.20529	0	TRAF3 interacting protein 3
Gga.744.1.S1_at	9.19169	3.20033	0	GATA binding protein 3
Gga.3104.1.S1_at	9.17689	3.19801	0	collagen, type IV, alpha 2
Gga.8274.1.S1_at	9.09226	3.18464	0	---
GgaAffx.21915.1.S1_at	9.08131	3.1829	0	interferon-induced protein with tetratricopeptide repeats 5
GgaAffx.2421.1.S1_s_at	9.06043	3.17958	0	T-cell immunoglobulin and mucin domain containing 4
Gga.723.1.S1_a_at	9.05151	3.17816	0	CD28 molecule
Gga.4491.1.S1_at	9.02148	3.17336	0	Lymphocyte-specific protein 1
Gga.11184.1.S1_at	9.01786	3.17278	0	potassium channel tetramerisation domain containing 12
GgaAffx.20792.1.S1_s_at	8.99314	3.16882	0	zinc finger E-box binding homeobox 1
Gga.11824.1.S1_at	8.87576	3.14987	0	Cystatin F (leukocystatin)
GgaAffx.12062.1.S1_s_at	8.8746	3.14968	0	Friend leukemia virus integration 1
Gga.8164.1.S1_a_at	8.80682	3.13862	0	similar to Ras-related protein Rab-10
Gga.21.1.S1_a_at	8.79563	3.13679	0	interleukin 2 receptor, gamma (severe combined immunodeficiency)
Gga.2551.2.S1_a_at	8.78896	3.13569	0	lactotransferrin
Gga.4964.17.A1_a_at	8.78649	3.13529	0	---
Gga.902.1.A1_x_at	8.78384	3.13485	0	---
Gga.17647.1.S1_at	8.77798	3.13389	0	neutrophil cytosolic factor 2 (65kDa, chronic granulomatous disease, autosomal 2)
Gga.9912.1.S1_at	8.76543	3.13182	0	kelch-like 6 (Drosophila)
Gga.690.1.S1_at	8.7596	3.13086	0	lymphocyte antigen 86
Gga.1106.1.S1_at	8.68044	3.11777	0	family with sequence similarity 129, member A
Gga.1231.1.S1_at	8.67421	3.11673	0	---
GgaAffx.12658.1.S1_at	8.65461	3.11347	0	neutrophil cytosolic factor 4, 40kDa
Gga.2042.1.S1_at	8.64977	3.11266	0	---
GgaAffx.26062.1.S1_s_at	8.64078	3.11116	0	immunoglobulin-like receptor CHIR-B3 /// similar to immunoglobulin-like receptor CHIR-B3
GgaAffx.12842.1.S1_s_at	8.61566	3.10696	0	immunoresponsive 1 homolog (mouse)
GgaAffx.20644.1.S1_at	8.59312	3.10318	0	Family with sequence similarity 107, member B
GgaAffx.13083.1.S1_s_at	8.57289	3.09978	0	family with sequence similarity 49, member A
Gga.445.1.S1_at	8.52163	3.09113	0.033382	similar to T cell receptor alpha
Gga.11945.1.S1_at	8.49827	3.08717	0	cannabinoid receptor interacting protein 1
GgaAffx.11801.1.S1_s_at	8.48573	3.08504	0	synaptogyrin 3
Gga.4110.7.S1_s_at	8.45935	3.08055	0	---
GgaAffx.11864.1.S1_at	8.42977	3.07549	0	G protein-coupled receptor 174
Gga.1009.1.S1_s_at	8.42879	3.07533	0	actin related protein 2/3 complex, subunit 1B, 41kDa
Gga.12420.1.S1_at	8.40061	3.07049	0	---
Gga.445.2.S1_a_at	8.39632	3.06976	0	similar to T cell receptor alpha
Gga.16024.1.S1_at	8.37656	3.06636	0	---
Gga.3179.1.S2_at	8.35914	3.06335	0	brain abundant, membrane attached signal protein 1
Gga.9675.1.S1_at	8.33799	3.0597	0	platelet derived growth factor D
Gga.5906.1.S1_at	8.27547	3.04884	0	synaptogyrin 3
Gga.18410.1.A1_at	8.19849	3.03536	0	---
GgaAffx.7420.1.S1_at	8.18497	3.03298	0	phospholipase D family, member 4
Gga.17489.1.S1_at	8.18318	3.03266	0	---
Gga.606.1.S1_at	8.17211	3.03071	0	v-kit Hardy-Zuckerman 4 feline sarcoma viral oncogene homolog
Gga.3145.3.S1_a_at	8.16592	3.02961	0	similar to Moesin (Membrane-organizing extension spike protein)
Gga.14339.1.S1_s_at	8.15141	3.02705	0.033382	chromosome 13 open reading frame 15
Gga.2268.1.S1_at	8.13812	3.0247	0	centrosomal protein 170kDa
Gga.8789.1.S1_at	8.12426	3.02224	0	phosphoinositide-3-kinase, catalytic, delta polypeptide
GgaAffx.20295.1.S1_at	8.08366	3.01501	0	NUAK family, SNF1-like kinase, 1
Gga.18945.1.S1_at	8.07036	3.01263	0	phosphatidylinositol-3,4,5-trisphosphate-dependent Rac exchange factor 1
GgaAffx.10119.1.S1_at	8.04975	3.00894	0	hypothetical LOC421856
Gga.9880.1.S1_at	8.04599	3.00827	0	Purinergic receptor P2Y, G-protein coupled, 13
Gga.1363.1.S1_at	8.03867	3.00696	0	CD38 molecule
Gga.415.1.S1_at	8.0265	3.00477	0	serpin peptidase inhibitor, clade B (ovalbumin), member 10
GgaAffx.3506.1.S1_at	7.98969	2.99814	0	ecotropic viral integration site 2B
Gga.236.1.S1_at	7.93497	2.98823	0	lymphocyte cytosolic protein 2 (SH2 domain containing leukocyte protein of 76kDa)
GgaAffx.6053.1.S1_at	7.85957	2.97445	0	collagen, type I, alpha 2
Gga.19049.1.S1_at	7.85173	2.97301	0	interleukin 18 (interferon-gamma-inducing factor)
Gga.19934.1.S1_at	7.82947	2.96892	0	snail homolog 2 (Drosophila)
GgaAffx.26353.1.S1_s_at	7.81987	2.96714	0.033382	GTPase, IMAP family member 8
GgaAffx.25386.2.S1_s_at	7.7849	2.96068	0	dedicator of cytokinesis 2
Gga.3366.1.S1_at	7.76552	2.95708	0	interleukin 20 receptor, alpha
Gga.19262.1.S1_at	7.75485	2.9551	0	---
Gga.11830.1.S1_at	7.7525	2.95466	0	deoxyribonuclease I-like 3
Gga.713.1.S1_at	7.75123	2.95443	0	lysozyme (renal amyloidosis)
Gga.11522.1.S1_x_at	7.74835	2.95389	0	similar to immunoglobulin-like receptor CHIR-AB1 /// similar to immunoglobulin-like receptor CHIR-B2 precursor
Gga.4110.4.S1_a_at	7.72928	2.95033	0.2089	immunoglobulin lambda-like polypeptide 1
Gga.13055.1.S1_at	7.7166	2.94797	0	---
GgaAffx.12091.1.S1_at	7.68296	2.94166	0	calponin 2
Gga.8147.1.S1_at	7.6712	2.93945	0	---
Gga.15823.1.S1_at	7.66596	2.93847	0	---
GgaAffx.9789.1.S1_at	7.61953	2.9297	0	T cell receptor associated transmembrane adaptor 1
Gga.217.1.S1_x_at	7.59864	2.92574	0	MHC class II antigen B-F minor heavy chain
Gga.7334.1.S1_at	7.58453	2.92306	0	amyloid beta (A4) precursor protein-binding, family B, member 1 interacting protein
Gga.74.1.S1_at	7.57426	2.92111	0	LIM domain only 2 (rhombotin-like 1)
Gga.9768.1.S1_at	7.54681	2.91587	0	pleckstrin homology, Sec7 and coiled-coil domains, binding protein
Gga.4110.12.S1_a_at	7.5463	2.91577	0.214201	immunoglobulin lambda-like polypeptide 1
Gga.7204.1.S1_at	7.54348	2.91523	0.033382	hypothetical protein LOC769044
GgaAffx.21779.1.S1_s_at	7.53877	2.91433	0	stathmin-like 2
GgaAffx.21579.1.S1_s_at	7.52064	2.91086	0	---
Gga.10018.1.S1_at	7.49668	2.90625	0	Ras and Rab interactor 3
Gga.4507.1.S1_at	7.4788	2.90281	0	integrin, beta 2 (complement component 3 receptor 3 and 4 subunit)
Gga.14571.1.S1_s_at	7.47539	2.90215	0	Hermansky-Pudlak syndrome 5
GgaAffx.12475.1.S1_at	7.47114	2.90133	0	TNF receptor-associated factor 5
Gga.3145.2.S1_a_at	7.46568	2.90027	0	similar to Moesin (Membrane-organizing extension spike protein)
GgaAffx.12029.1.S1_at	7.45923	2.89903	0	tumor necrosis factor receptor superfamily, member 1B
GgaAffx.12191.1.S1_s_at	7.43932	2.89517	0	CD200 molecule
Gga.4285.1.S1_at	7.34438	2.87664	0	CCAAT/enhancer binding protein (C/EBP), beta
Gga.8092.1.S1_at	7.30086	2.86807	0	serum deprivation response (phosphatidylserine binding protein)
GgaAffx.21659.1.S1_at	7.29393	2.8667	0	pleckstrin homology domain containing, family O member 1
GgaAffx.12969.1.S1_at	7.27051	2.86206	0	phosphoinositide-3-kinase, regulatory subunit 5, p101
Gga.11522.1.S1_at	7.24731	2.85745	0	similar to immunoglobulin-like receptor CHIR-AB1 /// similar to immunoglobulin-like receptor CHIR-B2 precursor
GgaAffx.11713.1.S1_s_at	7.24228	2.85644	0	Rho guanine nucleotide exchange factor (GEF) 3
Gga.9541.1.S1_at	7.23426	2.85485	0	---
GgaAffx.21342.1.S1_at	7.22544	2.85309	0	---
GgaAffx.5654.1.S1_at	7.22371	2.85274	0.033382	integrin, alpha 4 (antigen CD49D, alpha 4 subunit of VLA-4 receptor)
Gga.1360.1.S1_at	7.22159	2.85232	0	CD72 molecule
Gga.578.1.S2_at	7.21874	2.85175	0	IKAROS family zinc finger 1 (Ikaros)
Gga.2696.1.S1_at	7.20703	2.84941	0	similar to selectin ligand interactor cytoplasmic-1
Gga.3168.2.S2_at	7.19131	2.84626	0	quaking homolog, KH domain RNA binding (mouse)
GgaAffx.10808.1.S1_at	7.15948	2.83986	0	---
Gga.1177.1.S1_at	7.15905	2.83977	0	ELOVL family member 5, elongation of long chain fatty acids (FEN1/Elo2, SUR4/Elo3-like, yeast)
Gga.1193.1.S2_at	7.15617	2.83919	0	protein tyrosine phosphatase, receptor type, C
GgaAffx.10876.2.S1_s_at	7.12496	2.83288	0	lymphocyte cytosolic protein 1 (L-plastin)
Gga.6017.1.S1_s_at	7.08949	2.82568	0	biliverdin reductase A
Gga.16698.1.S1_at	7.08873	2.82553	0	---
GgaAffx.11711.1.S1_s_at	7.08549	2.82487	0	synaptosomal-associated protein, 91kDa homolog (mouse)
Gga.6066.1.S1_at	7.0827	2.8243	0.033382	transcription factor 7 (T-cell specific, HMG-box)
GgaAffx.12948.1.S1_s_at	7.06249	2.82018	0	RAS guanyl releasing protein 3 (calcium and DAG-regulated)
GgaAffx.24185.1.S1_at	7.05379	2.8184	0	interleukin 7 receptor
GgaAffx.11387.1.S1_s_at	7.04358	2.81631	0	hematopoietic cell-specific Lyn substrate 1
Gga.6236.1.S1_at	7.02535	2.81257	0	switch-associated protein 70
GgaAffx.13096.1.S1_at	7.014	2.81024	0	Ras association (RalGDS/AF-6) domain family 5
Gga.8672.1.S1_at	7.00782	2.80896	0	---
Gga.4359.1.S1_s_at	6.98491	2.80424	0	tumor necrosis factor (ligand) superfamily, member 13b
Gga.17513.1.S1_at	6.95757	2.79858	0	pleckstrin homology domain containing, family C (with FERM domain) member 1
Gga.12039.1.S1_a_at	6.95094	2.79721	0	Matrix-remodelling associated 5
Gga.729.1.S1_at	6.91742	2.79023	0.0954359	mature avidin
GgaAffx.25534.1.S1_s_at	6.91699	2.79014	0	collagen, type III, alpha 1
Gga.7046.1.S1_s_at	6.89705	2.78598	0	Deleted in malignant brain tumors 1
GgaAffx.26579.1.S1_s_at	6.89582	2.78572	0	colony stimulating factor 1 receptor, formerly McDonough feline sarcoma viral (v-fms) oncogene homolog
Gga.539.1.S1_at	6.87954	2.78231	0	CD247 molecule
Gga.13383.1.S1_at	6.84797	2.77568	0	---
Gga.8043.1.S1_at	6.83716	2.7734	0	chromosome 6 open reading frame 32
Gga.1220.1.A1_at	6.81503	2.76872	0.033382	pre-B lymphocyte gene 3
Gga.7765.1.S1_at	6.81349	2.76839	0	carbohydrate (N-acetylglucosamine-6-O) sulfotransferase 2
Gga.1827.1.S1_s_at	6.80707	2.76703	0	---
Gga.3680.1.S1_at	6.80407	2.7664	0	---
Gga.16179.1.S1_at	6.77149	2.75947	0	---
Gga.11503.1.S1_at	6.73664	2.75203	0	---
Gga.6332.1.S1_at	6.73275	2.7512	0	similar to complement regulatory soluble protein
GgaAffx.21548.1.S1_at	6.72176	2.74884	0	---
Gga.12166.1.S1_at	6.69546	2.74318	0	zinc finger E-box binding homeobox 2
Gga.1311.3.S1_at	6.69505	2.74309	0	similar to T-cell receptor beta
Gga.16901.1.S1_at	6.68795	2.74156	0	---
Gga.18836.1.S1_at	6.68132	2.74013	0	---
GgaAffx.25192.2.S1_s_at	6.67749	2.73931	0	matrix metallopeptidase 1 (interstitial collagenase)
Gga.1193.1.S1_at	6.66458	2.73651	0	protein tyrosine phosphatase, receptor type, C
Gga.8094.1.S1_a_at	6.64614	2.73252	0	Rho GDP dissociation inhibitor (GDI) beta
Gga.13147.1.S1_at	6.6377	2.73068	0	Kinesin light chain 1
Gga.15885.1.S1_at	6.62399	2.7277	0	spastic ataxia of Charlevoix-Saguenay (sacsin)
Gga.6239.1.S1_at	6.60672	2.72393	0.033382	regulator of G-protein signalling 1
Gga.11560.2.S1_a_at	6.60429	2.7234	0	phosphoinositide-3-kinase adaptor protein 1
Gga.6387.1.S1_at	6.59554	2.72149	0	ras-related C3 botulinum toxin substrate 2 (rho family, small GTP binding protein Rac2)
GgaAffx.6562.1.S1_at	6.59148	2.7206	0	G protein-coupled receptor 171
GgaAffx.11727.1.S1_at	6.59062	2.72041	0	lymphocyte cytosolic protein 1 (L-plastin)
GgaAffx.12413.1.S1_at	6.5745	2.71688	0.135704	RNA binding motif protein 38
GgaAffx.1557.1.S1_at	6.57442	2.71686	0	glypican 1
Gga.7159.1.S1_at	6.55733	2.71311	0	lysosomal associated multispanning membrane protein 5
Gga.1009.2.S1_s_at	6.55648	2.71292	0	actin related protein 2/3 complex, subunit 1B, 41kDa
Gga.10351.2.S1_x_at	6.54957	2.7114	0.033382	similar to RIKEN cDNA 1600014C10
GgaAffx.10679.1.S1_at	6.52132	2.70517	0	colony stimulating factor 2 receptor, alpha, low-affinity (granulocyte-macrophage)
Gga.5343.1.S1_at	6.51658	2.70411	0	---
Gga.1148.1.S1_at	6.42832	2.68444	0	ST6 beta-galactosamide alpha-2,6-sialyltranferase 1
Gga.9346.3.S1_a_at	6.41847	2.68223	0	vimentin
Gga.3380.1.S1_at	6.41818	2.68217	0.0583818	T cell receptor alpha locus
GgaAffx.8951.1.S1_at	6.40471	2.67913	0	---
GgaAffx.5967.1.S1_at	6.39933	2.67792	0.033382	sterile alpha motif domain containing 9-like
Gga.12642.1.S1_at	6.3484	2.66639	0	hypothetical LOC424434
Gga.11016.1.S1_at	6.34479	2.66557	0	B locus M alpha chain 1
Gga.16596.1.S1_at	6.34223	2.66499	0	phosphotyrosine interaction domain containing 1
Gga.3154.1.S1_at	6.33046	2.66231	0	ras homolog gene family, member Q
Gga.5758.1.S1_s_at	6.3053	2.65657	0	v-yes-1 Yamaguchi sarcoma viral related oncogene homolog
Gga.5148.1.S2_s_at	6.30494	2.65648	0	tumor necrosis factor receptor superfamily, member 1B
Gga.13336.2.S1_x_at	6.2798	2.65072	0	MHC class II antigen B-F minor heavy chain
GgaAffx.11885.1.S1_s_at	6.27848	2.65041	0	Bruton agammaglobulinemia tyrosine kinase
GgaAffx.20846.1.S1_at	6.26597	2.64754	0	---
GgaAffx.6562.1.A1_at	6.25568	2.64517	0	G protein-coupled receptor 171
Gga.10880.1.S1_at	6.25181	2.64427	0	GRB2-related adaptor protein
Gga.19452.1.S1_at	6.2083	2.6342	0	CD44 molecule (Indian blood group)
Gga.4964.22.A1_x_at	6.18399	2.62854	0.033382	---
Gga.5528.1.S1_at	6.18357	2.62844	0	C-terminal binding protein 2
Gga.902.1.S1_at	6.1646	2.62401	0.0583818	---
Gga.2673.1.S1_at	6.16209	2.62342	0	---
GgaAffx.11426.1.S1_at	6.13113	2.61615	0	tumor necrosis factor receptor superfamily, member 18
GgaAffx.20967.1.S1_s_at	6.12924	2.61571	0	CD83 molecule
Gga.16930.1.S1_at	6.11189	2.61162	0	---
Gga.5273.1.S1_at	6.10333	2.6096	0	Adrenergic, beta, receptor kinase 2
Gga.1168.1.S1_at	6.09879	2.60852	0	annexin A5
Gga.2679.1.S1_at	6.06158	2.59969	0	fibulin 1
GgaAffx.12851.1.S1_s_at	6.05847	2.59895	0	complement component 3a receptor 1
Gga.1967.1.S1_s_at	6.05192	2.59739	0	Family with sequence similarity 107, member B
Gga.542.1.S1_at	6.04469	2.59567	0	lymphotactin
Gga.11765.1.S1_at	6.04181	2.59498	0	---
Gga.10553.1.S1_at	6.0343	2.59319	0.033382	---
GgaAffx.21398.1.S1_at	5.99821	2.58453	0	dedicator of cytokinesis 10
Gga.5148.1.S1_at	5.99094	2.58278	0	tumor necrosis factor receptor superfamily, member 1B
Gga.8823.1.S1_s_at	5.99018	2.5826	0	CKLF-like MARVEL transmembrane domain containing 7
GgaAffx.3477.1.S1_at	5.98642	2.58169	0	G protein-coupled receptor 35
Gga.1148.1.S2_at	5.96467	2.57644	0	ST6 beta-galactosamide alpha-2,6-sialyltranferase 1
Gga.18457.1.S1_at	5.95455	2.57399	0	---
GgaAffx.25432.1.S1_s_at	5.94934	2.57273	0	kelch-like 6 (Drosophila)
Gga.7528.1.S1_at	5.9446	2.57158	0	Kruppel-like factor 2 (lung)
GgaAffx.12575.1.S1_s_at	5.94209	2.57097	0	ankyrin repeat and SOCS box-containing 9
Gga.10928.1.S1_at	5.92243	2.56619	0	cholesterol 25-hydroxylase
Gga.12076.1.S1_at	5.91491	2.56436	0	purinergic receptor P2X, ligand-gated ion channel, 5
Gga.4964.18.A1_x_at	5.91153	2.56353	0	---
Gga.5776.1.S1_at	5.89747	2.5601	0	CD34 molecule
Gga.1350.1.S1_at	5.89031	2.55834	0	ARP3 actin-related protein 3 homolog B (yeast)
GgaAffx.10393.1.S1_at	5.85741	2.55026	0	cytochrome b-245, beta polypeptide (chronic granulomatous disease)
GgaAffx.12264.1.S1_s_at	5.8408	2.54617	0.033382	chromosome X open reading frame 9
GgaAffx.13098.1.S1_at	5.83848	2.54559	0	FYN binding protein (FYB-120/130)
GgaAffx.8757.1.S1_at	5.82975	2.54343	0.033382	CD226 molecule
Gga.1378.1.S1_s_at	5.82083	2.54123	0	histone deacetylase 9
Gga.17183.1.S1_at	5.81773	2.54046	0.033382	---
Gga.4491.1.S1_s_at	5.8112	2.53884	0	lymphocyte-specific protein 1
Gga.11456.1.S1_at	5.81048	2.53866	0	cystatin A (stefin A)
GgaAffx.5322.1.S1_at	5.80991	2.53852	0	stromal antigen 2
GgaAffx.24298.1.S1_s_at	5.80717	2.53784	0	interleukin 20 receptor, alpha
Gga.12484.1.S1_at	5.78473	2.53225	0	Myelin oligodendrocyte glycoprotein
Gga.1027.1.S1_at	5.77483	2.52978	0	similar to Rho-GTPase-activating protein 6 (Rho-type GTPase-activating protein RhoGAPX-1)
Gga.6241.1.S1_at	5.76821	2.52812	0	---
Gga.2603.1.S1_at	5.74919	2.52336	0	v-maf musculoaponeurotic fibrosarcoma oncogene homolog B
GgaAffx.21790.1.S1_s_at	5.74371	2.52198	0	gap junction protein, alpha 1, 43kDa
Gga.871.1.S1_at	5.71385	2.51446	0	solute carrier family 2 (facilitated glucose transporter), member 3
Gga.13365.1.S1_at	5.71319	2.5143	0	1-acylglycerol-3-phosphate O-acyltransferase 4 (lysophosphatidic acid acyltransferase, delta)
Gga.998.2.S1_a_at	5.7116	2.5139	0	CD3d molecule, delta (CD3-TCR complex)
GgaAffx.21702.1.S1_s_at	5.70864	2.51315	0	---
GgaAffx.21240.1.S1_s_at	5.70248	2.51159	0	---
Gga.1098.1.S1_at	5.69689	2.51017	0.033382	hypothetical LOC419425
Gga.4051.1.S1_at	5.68964	2.50834	0	connective tissue growth factor
Gga.16679.1.S1_at	5.68118	2.50619	0	DENN/MADD domain containing 5B
Gga.5585.1.S1_at	5.65549	2.49965	0	hypothetical LOC426106
GgaAffx.11429.1.S1_s_at	5.65382	2.49923	0.309899	matrix metallopeptidase 7 (matrilysin, uterine)
Gga.4964.5.S1_a_at	5.64587	2.4972	0.033382	similar to T cell receptor gamma /// similar to T-cell receptor gamma Vg3-Jg3
Gga.5164.1.S1_at	5.63795	2.49517	0	BCL2-related protein A1
Gga.7064.1.S1_at	5.59269	2.48354	0	immunoglobulin superfamily, member 1
Gga.11395.1.S1_at	5.57645	2.47935	0	G protein-coupled receptor 34
Gga.15722.1.S1_at	5.56763	2.47706	0	---
GgaAffx.8515.1.S1_at	5.55448	2.47365	0	interleukin 7 receptor
GgaAffx.24611.2.S1_s_at	5.55055	2.47263	0	similar to histamine H3 receptor H3S
Gga.17033.1.S1_at	5.54519	2.47124	0	---
GgaAffx.9788.1.S1_at	5.49665	2.45855	0	SH2 domain containing 1B
Gga.4964.17.S1_x_at	5.49267	2.45751	0.033382	similar to T-cell receptor gamma Vg3-Jg3
Gga.4964.3.S1_x_at	5.48887	2.45651	0.033382	similar to T-cell receptor gamma Vg3-Jg3
Gga.4964.11.S1_a_at	5.48768	2.4562	0.033382	similar to T-cell receptor gamma V2.6a /// similar to T-cell receptor gamma Vg3-Jg3
Gga.5137.1.S1_x_at	5.47355	2.45248	0.033382	---
Gga.4964.2.S1_a_at	5.46849	2.45114	0.033382	similar to T cell receptor gamma /// similar to T-cell receptor gamma Vg3-Jg3
Gga.14925.1.S1_at	5.46044	2.44902	0	mannosyl (alpha-1,3-)-glycoprotein beta-1,4-N-acetylglucosaminyltransferase, isozyme A
Gga.11252.1.S1_at	5.45402	2.44732	0.0954359	chemokine (C-C motif) ligand 19
Gga.11726.1.S1_a_at	5.44305	2.44441	0	Growth arrest and DNA-damage-inducible, gamma
Gga.15879.1.S1_s_at	5.44085	2.44383	0.0954359	---
Gga.3807.1.S2_s_at	5.43217	2.44153	0	aldehyde dehydrogenase 1 family, member A3
Gga.1453.1.S1_at	5.42161	2.43872	0	---
Gga.11948.2.S1_a_at	5.40388	2.43399	0	kinesin light chain 1
Gga.3379.2.S1_at	5.40349	2.43389	0	SH3-domain kinase binding protein 1
Gga.16495.1.S1_at	5.39951	2.43283	0	---
Gga.10042.1.S1_a_at	5.39864	2.4326	0	CD200 receptor 1
Gga.14171.1.S1_at	5.37787	2.42703	0	---
Gga.14445.1.S1_s_at	5.37435	2.42609	0	solute carrier family 1 (high affinity aspartate/glutamate transporter), member 6
Gga.16544.1.S1_s_at	5.36119	2.42255	0	chloride intracellular channel 2
Gga.14007.1.S1_at	5.3445	2.41806	0	---
Gga.6072.2.S1_at	5.32414	2.41255	0	serglycin
Gga.990.1.S1_at	5.30118	2.40631	0.033382	hypothetical protein LOC770777
GgaAffx.23145.3.S1_s_at	5.29935	2.40582	0	dedicator of cytokinesis 8
Gga.5549.1.S1_at	5.29605	2.40492	0.0583818	---
GgaAffx.4780.1.S1_at	5.28335	2.40145	0	signal transducer and activator of transcription 1, 91kDa /// signal transducer and activator of transcription 4
Gga.16655.1.S1_at	5.27927	2.40034	0.033382	histocompatibility (minor) HA-1
Gga.4848.1.S1_a_at	5.27715	2.39976	0.033382	---
Gga.1235.2.S1_at	5.27416	2.39894	0	potassium voltage-gated channel, shaker-related subfamily, beta member 2
Gga.14078.1.S1_s_at	5.2725	2.39849	0	CD72 molecule
GgaAffx.21663.1.S1_s_at	5.272	2.39835	0	hepatoma-derived growth factor, related protein 3
Gga.4964.54.A1_x_at	5.27124	2.39814	0	Similar to T-cell receptor gamma chain Vg3-Jg3
Gga.4105.2.S1_a_at	5.27057	2.39796	0	serpin peptidase inhibitor, clade E (nexin, plasminogen activator inhibitor type 1), member 2
Gga.17945.1.S1_at	5.26665	2.39689	0	---
GgaAffx.12684.1.S1_s_at	5.25719	2.39429	0.033382	Rho GTPase activating protein 25
Gga.296.1.S1_at	5.24967	2.39223	0.0583818	chemokine (C-C motif) ligand 1
Gga.6223.1.S1_at	5.243	2.39039	0	ADAM metallopeptidase domain 33
GgaAffx.7823.1.S1_s_at	5.23973	2.38949	0	serine/threonine kinase 17a
Gga.11516.1.S1_at	5.23501	2.38819	0	Pyrimidinergic receptor P2Y, G-protein coupled, 6
Gga.12533.1.S1_at	5.23059	2.38697	0	protein tyrosine phosphatase-like A domain containing 2
Gga.3731.2.S1_a_at	5.23005	2.38682	0	gammaFBP-A
Gga.419.1.A1_at	5.22935	2.38663	0	---
Gga.7149.1.S1_at	5.22806	2.38628	0.033382	leupaxin
Gga.11645.2.S1_a_at	5.22161	2.3845	0	---
Gga.6375.1.S1_at	5.20476	2.37983	0	basic helix-loop-helix domain containing, class B, 8
Gga.3828.1.S1_at	5.20062	2.37868	0	embigin homolog (mouse)
Gga.17737.1.A1_at	5.19684	2.37763	0	---
Gga.178.1.S1_s_at	5.1804	2.37306	0	guanylate binding protein
Gga.4359.1.S2_s_at	5.16194	2.36791	0	tumor necrosis factor (ligand) superfamily, member 13b
Gga.4964.22.S1_x_at	5.16151	2.36779	0.033382	Similar to T-cell receptor gamma chain Vg1-Jg2
Gga.4401.1.S1_a_at	5.15002	2.36458	0.033382	prostaglandin-endoperoxide synthase 2 (prostaglandin G/H synthase and cyclooxygenase)
Gga.1032.1.S1_at	5.14842	2.36413	0	---
Gga.15066.1.S1_at	5.14502	2.36318	0	---
GgaAffx.12157.1.S1_at	5.13126	2.35931	0.033382	similar to immunoglobulin-like receptor CHIR-B2 precursor
GgaAffx.12918.1.S1_s_at	5.12559	2.35772	0.033382	cytohesin 4
GgaAffx.25059.1.S1_at	5.12199	2.3567	0.135704	lysozyme G-like 2
Gga.65.1.S1_a_at	5.11984	2.3561	0	similar to T-cell receptor gamma Vg3-Jg3
Gga.6964.1.S1_at	5.11234	2.35398	0	protein kinase C, beta
GgaAffx.8960.1.S1_at	5.11025	2.35339	0	TXK tyrosine kinase
Gga.4257.1.S1_at	5.10603	2.3522	0	collagen, type VI, alpha 2
Gga.16589.1.S1_at	5.10219	2.35112	0	lymphocyte-specific protein 1
Gga.4919.1.S2_at	5.08627	2.34661	0	CUG triplet repeat, RNA binding protein 2 /// hypothetical protein LOC769811
Gga.12179.1.S1_at	5.06423	2.34034	0	---
Gga.4981.1.S1_s_at	5.05693	2.33826	0.0583818	hemoglobin, gamma A /// hemoglobin, gamma G
Gga.19997.1.A1_at	5.05476	2.33764	0	---
Gga.4458.1.S1_at	5.04748	2.33556	0	---
Gga.4733.1.A1_at	5.04564	2.33504	0.0583818	---
GgaAffx.11648.1.S1_at	5.04158	2.33388	0	B-cell CLL/lymphoma 6 (zinc finger protein 51)
Gga.16958.1.S1_at	5.03138	2.33095	0	---
Gga.4964.1.S2_at	5.03103	2.33085	0.0583818	similar to T cell receptor gamma /// similar to T-cell receptor gamma Vg3-Jg3
Gga.14209.1.S1_at	5.03027	2.33064	0	Hypothetical LOC425403
Gga.12960.1.S1_at	5.02494	2.32911	0	---
Gga.19.1.S1_at	5.02325	2.32862	0	interleukin 1, beta
Gga.19803.1.A1_at	5.00647	2.3238	0	---
Gga.4970.1.S1_at	4.99547	2.32062	0	CD3e molecule, epsilon (CD3-TCR complex)
GgaAffx.26700.1.S1_s_at	4.99538	2.32059	0	protein kinase C, beta
GgaAffx.8628.1.S1_at	4.98259	2.3169	0	granzyme K (granzyme 3; tryptase II)
Gga.16573.1.S1_at	4.97798	2.31556	0	---
Gga.6098.1.S1_at	4.97599	2.31498	0	Similar to contactin associated protein
Gga.6229.1.S1_at	4.97593	2.31497	0	---
Gga.2855.1.S1_at	4.94548	2.30611	0	hyaluronan binding protein 4
GgaAffx.1388.1.S1_at	4.94158	2.30497	0.033382	hypothetical LOC415325
Gga.3070.1.S1_at	4.92759	2.30088	0	---
GgaAffx.1625.1.S1_s_at	4.91042	2.29585	0	complement factor H
Gga.4964.1.S1_x_at	4.90855	2.2953	0	similar to T-cell receptor gamma Vg3-Jg3
GgaAffx.12313.1.S1_at	4.90686	2.2948	0	chromosome 2 open reading frame 49
GgaAffx.21283.1.S1_at	4.90483	2.2942	0	---
Gga.4964.43.A1_x_at	4.8917	2.29034	0.0583818	---
Gga.1645.1.S1_s_at	4.89167	2.29033	0	UBX domain protein 2B
Gga.14426.1.S1_at	4.88451	2.28821	0	lipase A, lysosomal acid, cholesterol esterase (Wolman disease)
Gga.7278.1.S1_at	4.88083	2.28713	0	Solute carrier family 25, member 29
GgaAffx.7251.1.S1_at	4.85324	2.27895	0	chemokine (C-C motif) receptor 6
GgaAffx.5454.1.S1_at	4.85015	2.27803	0	inducible T-cell co-stimulator
Gga.6529.1.S1_at	4.8485	2.27754	0	Fc fragment of IgE, high affinity I, receptor for; gamma polypeptide
Gga.9103.1.S1_at	4.8112	2.2664	0.033382	lysozyme G-like 2
Gga.8744.1.S1_at	4.80293	2.26391	0	hypothetical LOC419545
GgaAffx.11771.1.S1_at	4.79641	2.26196	0.033382	Rac/Cdc42 guanine nucleotide exchange factor (GEF) 6
Gga.566.1.S1_at	4.79303	2.26094	0	integrin, alpha 1
Gga.8288.1.S1_at	4.79018	2.26008	0.033382	---
Gga.14616.1.S1_at	4.78882	2.25967	0	---
GgaAffx.10727.2.S1_at	4.78514	2.25856	0	ATPase, class V, type 10A
Gga.4533.6.A1_at	4.77844	2.25654	0.033382	Dynein, light chain, Tctex-type 1
Gga.9268.1.S1_x_at	4.77699	2.2561	0	---
Gga.2686.1.S1_at	4.76048	2.25111	0	---
GgaAffx.20498.1.S1_s_at	4.75846	2.25049	0	monocyte to macrophage differentiation-associated
Gga.6246.1.S1_at	4.72449	2.24016	0	Rab interacting lysosomal protein-like 2
Gga.13442.1.S2_s_at	4.70803	2.23512	0	radixin
Gga.352.1.S1_at	4.70012	2.2327	0	regulator of G-protein signaling 20
Gga.7430.1.S1_at	4.69754	2.2319	0.0583818	synaptotagmin XI
GgaAffx.12547.1.S1_at	4.68007	2.22653	0	ST3 beta-galactoside alpha-2,3-sialyltransferase 2
Gga.7596.1.A1_at	4.67892	2.22617	0	---
Gga.8612.1.S1_at	4.67848	2.22604	0.0954359	---
Gga.7539.1.S1_at	4.67791	2.22586	0.033382	forkhead box L2
GgaAffx.8046.1.S1_s_at	4.67408	2.22468	0	solute carrier family 41, member 2
Gga.1035.1.S1_at	4.64773	2.21653	0	transglutaminase 2 (C polypeptide, protein-glutamine-gamma-glutamyltransferase)
Gga.14536.1.S1_at	4.63947	2.21396	0	---
Gga.7307.1.S1_at	4.6387	2.21372	0.033382	---
Gga.13010.1.S1_s_at	4.62581	2.2097	0	---
GgaAffx.968.3.S1_s_at	4.62515	2.2095	0	zeta-chain (TCR) associated protein kinase 70kDa
Gga.3572.1.S1_at	4.61903	2.20759	0	CD44 molecule (Indian blood group)
Gga.4964.4.S1_x_at	4.61285	2.20566	0.033382	similar to T cell receptor gamma /// similar to T-cell receptor gamma chain Vg1-Jg2
Gga.7148.2.A1_at	4.61213	2.20543	0.0769462	phospholipase C, gamma 2 (phosphatidylinositol-specific)
Gga.10030.1.S1_s_at	4.60989	2.20473	0	phosphoinositide-3-kinase, regulatory subunit 5, p101
Gga.6645.1.S1_at	4.60529	2.20329	0	---
Gga.8981.1.S1_at	4.58422	2.19668	0	hypothetical LOC424832
Gga.7754.1.S1_at	4.58032	2.19545	0	transmembrane protein 119
Gga.3617.1.S1_at	4.57466	2.19366	0	hypothetical LOC415913
Gga.4414.1.S1_s_at	4.57427	2.19354	0	CD74 molecule, major histocompatibility complex, class II invariant chain
GgaAffx.26385.1.S1_s_at	4.56877	2.19181	0	dedicator of cytokinesis 10
Gga.1073.1.S1_at	4.5617	2.18957	0.033382	---
Gga.7157.1.S1_at	4.5539	2.1871	0	protein kinase C, beta
Gga.1108.1.S1_s_at	4.53415	2.18083	0	limb bud and heart development homolog (mouse)
Gga.19556.1.S1_at	4.53234	2.18026	0.033382	---
GgaAffx.9461.1.S1_at	4.5301	2.17954	0.309899	---
Gga.4954.2.S1_a_at	4.50998	2.17312	0	TNFAIP3 interacting protein 1
GgaAffx.5539.1.S1_s_at	4.49498	2.16831	0.0954359	solute carrier family 1 (glutamate/neutral amino acid transporter), member 4
Gga.8012.1.S1_at	4.49345	2.16782	0	---
Gga.986.1.S1_s_at	4.47603	2.16222	0	tumor necrosis factor receptor superfamily, member 18
Gga.2343.1.S1_at	4.47251	2.16109	0	Hypothetical gene supported by CR406243
GgaAffx.12557.1.S1_s_at	4.46858	2.15982	0	tyrosylprotein sulfotransferase 2
GgaAffx.8101.3.S1_at	4.46066	2.15726	0	similar to MGC82474 protein
Gga.18469.1.S1_s_at	4.45887	2.15668	0.2089	dedicator of cytokinesis 8
Gga.8267.2.S1_a_at	4.43439	2.14874	0	chromosome 13 open reading frame 18
Gga.17590.1.S1_s_at	4.42193	2.14467	0.033382	chloride intracellular channel 2
Gga.14225.1.S1_at	4.41302	2.14177	0	hypothetical gene supported by CR352862
Gga.276.1.S1_at	4.40967	2.14067	0	early B-cell factor 1
GgaAffx.8756.1.S1_at	4.40477	2.13907	0	similar to FKSG15
Gga.15987.1.S1_at	4.40041	2.13764	0	---
Gga.65.1.S1_x_at	4.39577	2.13611	0	similar to T-cell receptor gamma Vg3-Jg3
Gga.6492.1.S1_at	4.39001	2.13422	0	similar to chemokine CXCL13/BCA-1
Gga.12103.1.S1_at	4.37526	2.12937	0	Transmembrane 4 L six family member 18
Gga.3908.1.S1_at	4.36862	2.12718	0	transgelin
Gga.3027.1.S1_at	4.35891	2.12397	0	CD40 ligand (TNF superfamily, member 5, hyper-IgM syndrome)
Gga.6797.1.S1_at	4.34579	2.11962	0	---
Gga.13326.1.S1_at	4.33695	2.11668	0	---
GgaAffx.26353.1.S1_at	4.3237	2.11227	0.033382	GTPase, IMAP family member 8
Gga.1555.1.S1_at	4.32307	2.11205	0	similar to fragile X mental retardation 2
GgaAffx.20301.1.S1_at	4.31327	2.10878	0.033382	---
Gga.9617.1.S1_at	4.31012	2.10773	0	proline rich 5 (renal)
Gga.4350.1.S2_at	4.30931	2.10746	0.033382	FYN oncogene related to SRC, FGR, YES
Gga.2817.1.S1_at	4.30514	2.10606	0	---
GgaAffx.21699.1.S1_at	4.30102	2.10468	0.033382	ankyrin repeat domain 44
Gga.8031.2.S1_a_at	4.29563	2.10287	0	family with sequence similarity 18, member A
Gga.9268.1.S1_at	4.29506	2.10268	0	---
GgaAffx.11787.1.S1_at	4.28896	2.10063	0.033382	similar to SRF-related protein
GgaAffx.10807.1.S1_at	4.28698	2.09996	0	Epstein-Barr virus induced gene 2 (lymphocyte-specific G protein-coupled receptor)
Gga.4964.55.A1_x_at	4.28625	2.09971	0.0769462	---
Gga.1092.1.S1_s_at	4.28204	2.0983	0	G protein-coupled receptor 174
Gga.11337.1.S1_at	4.28039	2.09774	0	similar to Torsin B precursor (Torsin family 1 member B) (FKSG18 protein)
Gga.4035.1.S1_at	4.27851	2.09711	0	K123 protein
Gga.9012.1.S1_at	4.27648	2.09643	0	serine/threonine kinase 17b
Gga.4964.11.S1_x_at	4.26514	2.09259	0.0583818	similar to T-cell receptor gamma V2.6a /// similar to T-cell receptor gamma Vg3-Jg3
Gga.6612.2.A1_at	4.25158	2.088	0.033382	NK-lysin
Gga.2734.1.S2_at	4.24911	2.08716	0	activated leukocyte cell adhesion molecule
Gga.15811.2.S1_at	4.23596	2.08269	0	cytokine-like nuclear factor n-pac
Gga.14895.1.S1_at	4.22673	2.07954	0.033382	---
GgaAffx.21691.1.S1_at	4.21479	2.07546	0	---
Gga.18960.1.S1_at	4.21293	2.07483	0	---
Gga.4964.53.S1_x_at	4.20573	2.07236	0.2089	similar to T-cell receptor gamma Vg3-Jg3
Gga.4371.1.S1_s_at	4.20184	2.07102	0	putative homeodomain transcription factor 2
Gga.15812.1.S1_at	4.19968	2.07028	0	---
GgaAffx.2986.1.S1_at	4.1863	2.06568	0	chromosome 10 open reading frame 56
GgaAffx.1068.1.S1_at	4.18563	2.06545	0	CD7 molecule
Gga.2589.1.S1_at	4.18265	2.06442	0	similar to PLCG1 variant protein
Gga.1299.1.S1_at	4.17316	2.06114	0	---
Gga.4328.1.S1_at	4.17279	2.06101	0	insulin-like growth factor binding protein 7
Gga.1217.1.S1_at	4.15738	2.05567	0	similar to Hypothetical protein MGC63553
GgaAffx.12860.1.S1_at	4.14896	2.05275	0	thioredoxin domain containing 5 (endoplasmic reticulum)
Gga.12233.1.S1_at	4.12269	2.04359	0	N-acylsphingosine amidohydrolase (acid ceramidase)-like
Gga.2358.1.S1_at	4.12153	2.04318	0	---
Gga.11828.1.S1_at	4.10826	2.03853	0	ninjurin 1
Gga.578.1.S1_at	4.10777	2.03836	0	IKAROS family zinc finger 1 (Ikaros)
Gga.4964.54.S1_x_at	4.09917	2.03533	0.236231	similar to T-cell receptor gamma chain Vg3-Jg3 /// similar to T-cell receptor gamma Vg3-Jg3 /// similar to T-cell receptor gamma chain Vg3-Jg1
GgaAffx.12720.1.S1_at	4.08751	2.03122	0	RAB GTPase activating protein 1-like
GgaAffx.7943.1.S1_s_at	4.08604	2.0307	0	neutrophil cytosolic factor 4, 40kDa
Gga.7757.1.S1_at	4.08495	2.03032	0	Unc-50 homolog (C. elegans)
Gga.7375.1.S1_at	4.08348	2.0298	0	---
Gga.6360.1.S1_at	4.08078	2.02885	0.033382	---
Gga.11865.1.S1_at	4.07336	2.02622	0	similar to Cathepsin L, a
Gga.4594.1.S2_at	4.07007	2.02505	0	ATPase, Na+/K+ transporting, beta 3 polypeptide
Gga.6203.1.S1_at	4.05599	2.02006	0	BTB (POZ) domain containing 11
Gga.17430.1.S1_at	4.05573	2.01996	0	Nucleoporin 210kDa
Gga.4964.20.S1_x_at	4.05081	2.01821	0.2089	similar to T-cell receptor gamma Vg3-Jg3 /// similar to T-cell receptor gamma chain Vg3-Jg1
Gga.2965.1.S1_at	4.03181	2.01143	0	TIMP metallopeptidase inhibitor 2
Gga.9813.1.S1_at	4.03123	2.01122	0	---
Gga.9563.1.S1_at	4.0249	2.00895	0	chemokine (C-C motif) ligand 4 /// chemokine (C-C motif) ligand 5
Gga.5048.1.A1_at	4.0248	2.00892	0	---
Gga.4498.1.S1_s_at	4.02376	2.00854	0	ELK3, ETS-domain protein (SRF accessory protein 2)
GgaAffx.7589.1.S1_at	4.01821	2.00655	0	chemokine (C-X3-C motif) receptor 1
Gga.7640.2.S1_at	4.01732	2.00623	0	Acyl-CoA synthetase long-chain family member 4
Gga.10923.2.S1_s_at	4.01581	2.00569	0.033382	neuron navigator 3
Gga.15971.1.S1_at	4.01122	2.00404	0.033382	---
Gga.2909.1.S1_at	4.00563	2.00203	0.0954359	hemoglobin, alpha 1
GgaAffx.3425.1.S1_at	4.00295	2.00107	0.033382	phospholipase C, gamma 2 (phosphatidylinositol-specific)
GgaAffx.20858.1.S1_at	3.99546	1.99836	0.2089	---
Gga.2909.1.S1_a_at	3.99261	1.99733	0.0769462	hemoglobin, alpha 1
Gga.4451.1.S1_at	3.98142	1.99328	0	gelsolin
Gga.3624.1.S1_at	3.9771	1.99172	0	phosphodiesterase 3B, cGMP-inhibited
GgaAffx.2999.1.S1_at	3.97699	1.99168	0.033382	family with sequence similarity 129, member A
Gga.17196.1.S1_at	3.9507	1.98211	0	---
GgaAffx.6712.2.S1_s_at	3.9414	1.97871	0.033382	protein kinase D3
Gga.19299.1.S1_at	3.93863	1.97769	0	hypothetical LOC428183
Gga.8107.1.S1_at	3.93393	1.97597	0	---
Gga.7387.1.S1_at	3.90503	1.96533	0	---
Gga.12516.1.S1_s_at	3.89578	1.96191	0	interleukin 20 receptor, alpha
GgaAffx.26768.1.S1_s_at	3.89492	1.9616	0	WDFY family member 4
Gga.2481.1.S1_at	3.89329	1.96099	0	---
Gga.9879.1.S1_s_at	3.89309	1.96092	0.033382	lipase A, lysosomal acid, cholesterol esterase (Wolman disease)
GgaAffx.22999.1.S1_s_at	3.89238	1.96065	0	collagen, type I, alpha 2
Gga.3323.1.S1_s_at	3.89234	1.96064	0	fatty acid binding protein 5
GgaAffx.4393.3.S1_s_at	3.88404	1.95756	0	hypothetical protein LOC771298
Gga.10915.1.S1_a_at	3.88012	1.9561	0	transmembrane protein 156
GgaAffx.12014.1.S1_s_at	3.87929	1.95579	0	amyloid beta (A4) precursor protein-binding, family B, member 1 interacting protein
Gga.12462.1.S1_at	3.87479	1.95412	0.033382	CD274 molecule
Gga.4146.1.S1_at	3.87142	1.95286	0	chromosome 21 open reading frame 91
Gga.5955.1.S1_at	3.8677	1.95148	0.0769462	hypothetical gene supported by CR389157
GgaAffx.1032.1.S1_s_at	3.86259	1.94957	0.033382	inositol polyphosphate-5-phosphatase, 145kDa
Gga.4907.1.S1_s_at	3.84313	1.94228	0	POU class 2 associating factor 1
GgaAffx.23767.1.S1_at	3.84007	1.94113	0	lupus brain antigen 1
Gga.14598.1.S1_at	3.8359	1.93957	0	---
GgaAffx.1584.1.S1_at	3.8306	1.93757	0	solute carrier family 9 (sodium/hydrogen exchanger), member 9
Gga.6713.1.S1_at	3.82909	1.937	0.033382	granzyme A (granzyme 1, cytotoxic T-lymphocyte-associated serine esterase 3)
Gga.9179.1.S1_at	3.82473	1.93536	0	death-associated protein kinase 1
Gga.17586.1.S1_at	3.82382	1.93502	0	---
Gga.7011.1.S1_a_at	3.82307	1.93473	0	similar to cAMP-dependent protein kinase inhibitor gamma
GgaAffx.12170.1.S1_at	3.82276	1.93461	0	bridging integrator 2
Gga.8329.1.S1_at	3.81546	1.93186	0	protein kinase C, eta
Gga.13118.1.S1_at	3.80846	1.92921	0	Similar to Bardet-Biedl syndrome 7
Gga.9184.2.S1_x_at	3.80198	1.92675	0	---
GgaAffx.11653.1.S1_s_at	3.80175	1.92666	0	serine/threonine kinase 17b
Gga.4964.25.S1_x_at	3.79352	1.92354	0.0954359	similar to T-cell receptor gamma chain Vg3-Jg3 /// similar to T-cell receptor gamma Vg3-Jg3 /// similar to T-cell receptor gamma chain Vg3-Jg1
Gga.5622.1.S1_at	3.79249	1.92315	0	Phosphoinositide-3-kinase, regulatory subunit 1 (p85 alpha)
Gga.1149.1.S1_at	3.78275	1.91944	0	---
GgaAffx.23327.1.S1_s_at	3.78235	1.91928	0	Ras and Rab interactor 3
Gga.13336.3.S1_a_at	3.77452	1.91629	0	MHC class II antigen B-F minor heavy chain /// MHC class II beta chain
Gga.8342.1.S1_at	3.77348	1.9159	0	similar to similar to CDNA sequence BC043118
Gga.575.1.S1_at	3.76837	1.91394	0.033382	CD8a molecule
Gga.3639.1.S1_at	3.75906	1.91037	0	---
Gga.4113.1.S1_at	3.74292	1.90416	0	ras homolog gene family, member F (in filopodia)
Gga.10595.1.S1_at	3.74098	1.90342	0	receptor accessory protein 1
Gga.4185.1.S2_at	3.73028	1.89928	0	Interferon (alpha, beta and omega) receptor 1
Gga.14420.1.S1_at	3.72569	1.89751	0	---
Gga.4661.2.S1_at	3.71667	1.89401	0	tubulin, alpha 1c
Gga.9935.1.S1_at	3.70369	1.88896	0	deleted in malignant brain tumors 1
GgaAffx.11590.1.S1_s_at	3.70165	1.88817	0	cytohesin 1
Gga.2510.1.S1_at	3.70133	1.88804	0	complement component 3
GgaAffx.12708.1.S1_s_at	3.69214	1.88446	0	similar to ornithine aminotransferase (gyrate atrophy) /// ornithine aminotransferase
Gga.13336.5.S1_x_at	3.68219	1.88056	0	MHC class II antigen B-F minor heavy chain /// MHC class II beta chain
Gga.135.3.S1_a_at	3.68106	1.88012	0	neuregulin 1
GgaAffx.24053.1.S1_s_at	3.67128	1.87628	0.309899	DENN/MADD domain containing 5B
Gga.14115.1.A1_at	3.66472	1.8737	0.2089	---
Gga.16284.1.S1_at	3.65664	1.87052	0	---
Gga.1111.1.S1_a_at	3.65583	1.8702	0	ubiquitin specific peptidase 18
Gga.4900.5.S1_at	3.64419	1.8656	0	---
Gga.1746.1.S1_s_at	3.63818	1.86322	0	similar to kinesin, putative
Gga.13442.1.S1_at	3.63746	1.86293	0	radixin
GgaAffx.21436.1.S1_s_at	3.61741	1.85496	0	basic leucine zipper transcription factor, ATF-like
Gga.4890.1.S1_a_at	3.61725	1.85489	0	small ArfGAP2
GgaAffx.11258.1.S1_s_at	3.61267	1.85307	0	attractin
Gga.10606.1.S1_at	3.61021	1.85208	0.0583818	suppressor of cytokine signaling 1
GgaAffx.1584.2.S1_s_at	3.60843	1.85137	0	solute carrier family 9 (sodium/hydrogen exchanger), member 9
Gga.5148.1.S1_s_at	3.60149	1.84859	0	tumor necrosis factor receptor superfamily, member 1B
Gga.13336.3.S1_x_at	3.60046	1.84818	0	MHC class II antigen B-F minor heavy chain /// MHC class II beta chain
Gga.8752.1.S1_s_at	3.59425	1.84569	0	sorting nexin 10
GgaAffx.3442.2.S1_s_at	3.57881	1.83948	0	Rho guanine nucleotide exchange factor (GEF) 3
GgaAffx.8901.1.S1_at	3.5779	1.83911	0	lymphoid-restricted membrane protein
Gga.1776.1.S1_at	3.56184	1.83262	0.033382	nidogen 1
Gga.11657.1.S1_at	3.55481	1.82977	0	---
GgaAffx.12808.1.S1_s_at	3.55285	1.82898	0	shisa homolog 5 (Xenopus laevis)
Gga.1873.1.S1_at	3.55091	1.82819	0	---
Gga.4720.3.S1_a_at	3.54589	1.82615	0	coiled-coil domain containing 21 /// SH3 domain binding glutamic acid-rich protein like 3
Gga.5376.2.S1_a_at	3.5344	1.82146	0	---
Gga.2435.1.S2_at	3.53213	1.82054	0	Janus kinase 1 (a protein tyrosine kinase)
GgaAffx.23339.2.S1_s_at	3.52144	1.81616	0	similar to scavenger receptor cysteine-rich type 1 protein CD163c-alpha /// similar to scavenger receptor cysteine-rich type 1 protein CD163c-alpha
Gga.10201.1.S1_at	3.51044	1.81165	0.2089	---
GgaAffx.1712.1.S1_at	3.50889	1.81101	0	differentially expressed in FDCP 6 homolog (mouse)
Gga.7709.1.S1_at	3.50885	1.811	0	death-associated protein kinase 1
Gga.1161.1.S1_at	3.50368	1.80887	0	succinate dehydrogenase complex, subunit D, integral membrane protein
Gga.10463.1.S1_s_at	3.50105	1.80779	0	cytoskeleton associated protein 5
Gga.12120.1.S1_at	3.49129	1.80376	0	protein kinase C and casein kinase substrate in neurons 3
Gga.4627.1.S1_at	3.48434	1.80089	0	---
Gga.9127.1.S1_at	3.47598	1.79742	0	ATPase, class V, type 10D
Gga.16267.1.S1_s_at	3.47556	1.79725	0	similar to MHC Rfp-Y class I alpha chain /// similar to MHC Rfp-Y class I alpha chain /// similar to MHC Rfp-Y class I alpha chain /// similar to class I alpha chain /// similar to MHC Rfp-Y class I alpha chain
Gga.11468.1.S1_a_at	3.47352	1.7964	0	peptidylprolyl isomerase C (cyclophilin C)
Gga.4890.1.S1_at	3.46446	1.79263	0	small ArfGAP2
Gga.14306.1.S1_at	3.45896	1.79034	0	---
Gga.4491.1.A1_at	3.45394	1.78824	0.033382	Lymphocyte-specific protein 1
Gga.4350.1.S1_at	3.44931	1.78631	0	FYN oncogene related to SRC, FGR, YES
GgaAffx.12599.1.S1_at	3.44923	1.78628	0.033382	transmembrane protein 68
Gga.18884.1.S1_at	3.44247	1.78345	0.033382	---
Gga.1328.2.A1_at	3.43871	1.78187	0.033382	Beta-2-microglobulin
Gga.2770.2.S1_s_at	3.43804	1.78159	0	similar to Protein C18orf1
Gga.2134.1.S1_s_at	3.43611	1.78078	0	---
Gga.9816.1.S1_s_at	3.4361	1.78077	0	chloride intracellular channel 2
Gga.1563.1.S1_at	3.43491	1.78027	0	---
Gga.1235.1.S1_at	3.43364	1.77974	0	Potassium voltage-gated channel, shaker-related subfamily, beta member 2
Gga.1257.1.S1_s_at	3.43096	1.77861	0	Glucocorticoid induced transcript 1
Gga.4594.1.S1_at	3.42043	1.77418	0	ATPase, Na+/K+ transporting, beta 3 polypeptide
GgaAffx.21427.1.S1_at	3.41784	1.77309	0.0583818	Calcium regulated heat stable protein 1, 24kDa
Gga.5927.1.S1_at	3.41578	1.77222	0	---
GgaAffx.9008.1.S1_s_at	3.40975	1.76967	0	parvin, gamma
Gga.4995.1.A1_at	3.40113	1.76601	0.0583818	Similar to T-cell receptor gamma chain Vg2-Jg3
Gga.7167.1.S1_at	3.39911	1.76516	0	---
Gga.10215.1.S1_at	3.39618	1.76391	0.033382	---
Gga.49.1.S1_at	3.39358	1.76281	0.0583818	chromobox homolog 4 (Pc class homolog, Drosophila)
GgaAffx.2373.1.S1_s_at	3.39302	1.76257	0.033382	FYN binding protein (FYB-120/130)
Gga.18929.1.S1_s_at	3.38817	1.76051	0	WAS/WASL interacting protein family, member 1
Gga.17325.1.S1_at	3.38804	1.76045	0	---
GgaAffx.11658.1.S1_s_at	3.38151	1.75767	0	neutrophil cytosolic factor 1
Gga.4964.6.S1_x_at	3.37992	1.75699	0.0769462	similar to T cell receptor gamma /// similar to T-cell receptor gamma Vg3-Jg3 /// similar to T-cell receptor gamma chain Vg3-Jg1
Gga.6064.3.S1_a_at	3.37859	1.75642	0.033382	---
Gga.19289.1.S1_at	3.37778	1.75608	0	Prolylcarboxypeptidase (angiotensinase C)
Gga.6941.1.S1_at	3.37434	1.75461	0	Similar to guanine nucleotide exchange factor Lbc
Gga.1998.1.S1_at	3.37368	1.75432	0	---
Gga.17410.1.S1_at	3.3617	1.74919	0	Glucocorticoid induced transcript 1
GgaAffx.12136.1.S1_s_at	3.34877	1.74363	0	---
Gga.6240.1.S1_at	3.34645	1.74263	0.033382	discoidin, CUB and LCCL domain containing 2
Gga.7794.1.S1_at	3.34218	1.74079	0	tubulin, beta 6
Gga.9999.1.S1_at	3.34089	1.74023	0	RAS p21 protein activator 3
Gga.131.1.S1_at	3.33941	1.73959	0.0769462	myxovirus (influenza virus) resistance 1, interferon-inducible protein p78 (mouse)
Gga.7446.1.S1_at	3.32782	1.73458	0.0583818	---
GgaAffx.13014.1.S1_at	3.32685	1.73416	0	CKLF-like MARVEL transmembrane domain containing 3
Gga.2529.1.S1_a_at	3.31334	1.72829	0	interleukin 1 receptor-like 1
GgaAffx.11861.1.S1_at	3.31318	1.72822	0	RasGEF domain family, member 1A
Gga.4207.1.S1_at	3.31301	1.72814	0	reticulocalbin 1, EF-hand calcium binding domain
Gga.19099.2.S1_a_at	3.31179	1.72761	0	secreted protein, acidic, cysteine-rich (osteonectin)
GgaAffx.9971.2.S1_s_at	3.30919	1.72648	0	G protein-coupled receptor kinase 4
Gga.12421.1.S1_at	3.30778	1.72586	0.0954359	---
Gga.18063.1.S1_at	3.30278	1.72368	0.430154	---
Gga.13348.1.S1_at	3.28085	1.71407	0	---
Gga.2564.1.S1_s_at	3.27578	1.71184	0	adaptor-related protein complex 1, sigma 2 subunit
Gga.3128.1.S1_a_at	3.26857	1.70866	0	thymocyte nuclear protein 1
GgaAffx.21157.1.S1_s_at	3.2614	1.70549	0	---
GgaAffx.21247.1.S1_at	3.2605	1.70509	0.033382	---
Gga.10465.1.S1_s_at	3.25927	1.70455	0	G protein-coupled receptor 65
GgaAffx.12938.7.S1_s_at	3.24856	1.6998	0	similar to Hypothetical protein MGC63553
Gga.4394.1.S2_s_at	3.24728	1.69923	0.033382	---
Gga.12335.2.S1_s_at	3.24642	1.69885	0	cytohesin 4
Gga.12662.1.S1_at	3.23538	1.69394	0.0583818	signal transducer and activator of transcription 1, 91kDa
GgaAffx.6712.1.S1_at	3.23146	1.69219	0.033382	protein kinase D3
Gga.7994.1.S1_at	3.22651	1.68997	0.0769462	---
Gga.6093.1.S1_at	3.22485	1.68923	0	chromosome 9 open reading frame 91
Gga.19070.1.S1_at	3.22436	1.68901	0.033382	---
Gga.3175.1.S1_at	3.22266	1.68825	0	Phosphoinositide-3-kinase, regulatory subunit 1 (p85 alpha)
Gga.4176.1.S1_at	3.21925	1.68672	0	eukaryotic translation initiation factor 5A2
GgaAffx.22378.1.S1_s_at	3.21856	1.68642	0.0769462	phospholipase C, gamma 2 (phosphatidylinositol-specific)
Gga.7148.1.S1_at	3.21789	1.68611	0.0769462	phospholipase C, gamma 2 (phosphatidylinositol-specific)
GgaAffx.5007.1.S1_at	3.21435	1.68453	0	ankyrin repeat domain 44
Gga.4900.1.S1_a_at	3.21367	1.68422	0	lectin-like protein; type II transmembrane protein (17.5) /// similar to amino acid feature: cytoplasmic domain, aa 1 .. 91; amino acid feature: extracellular domain, aa 115 .. 257; amino acid feature: lectin-like domain, aa 128 .. 243; amino acid feature: transmembrane domain, aa 92 .. 114
Gga.8075.1.S1_at	3.21136	1.68319	0	Kinesin family member 5C
Gga.1758.1.S1_at	3.20833	1.68182	0	Arachidonate 5-lipoxygenase-activating protein
GgaAffx.11258.2.S1_s_at	3.20182	1.67889	0	attractin
Gga.7640.1.S1_a_at	3.20064	1.67836	0	acyl-CoA synthetase long-chain family member 4
Gga.7100.1.S1_at	3.1994	1.6778	0	similar to macrophage inflammatory protein-2
Gga.593.1.S1_s_at	3.18843	1.67284	0	ADP-ribosyltransferase /// ADP-ribosyltransferase
Gga.15027.1.S1_at	3.18717	1.67228	0	Signaling lymphocytic activation molecule family member 1
Gga.11604.3.S1_at	3.18654	1.67199	0.309899	---
GgaAffx.21170.1.S1_at	3.18358	1.67065	0	Similar to RAB6 interacting protein 1
Gga.1666.1.S1_at	3.17997	1.66901	0.0583818	---
GgaAffx.21040.1.S1_s_at	3.17192	1.66536	0	---
GgaAffx.2816.1.S1_s_at	3.17135	1.6651	0	tectonic family member 1
Gga.4616.1.S1_at	3.1711	1.66498	0	---
Gga.3572.1.S2_s_at	3.16384	1.66168	0	CD44 molecule (Indian blood group)
GgaAffx.378.1.S1_at	3.15816	1.65908	0	protein tyrosine phosphatase, non-receptor type 7
Gga.6201.1.S1_at	3.15432	1.65733	0	ISG12-2 protein-like
GgaAffx.11756.1.S1_at	3.15298	1.65672	0	G protein-coupled receptor 137B
Gga.17014.1.S1_at	3.148	1.65443	0.033382	---
Gga.5346.1.S1_at	3.14311	1.65219	0.033382	---
Gga.1430.1.A1_x_at	3.14248	1.6519	0.033382	---
Gga.13927.1.S1_at	3.14005	1.65079	0.0769462	---
Gga.4675.1.S2_at	3.13821	1.64994	0	syndecan 2
GgaAffx.1027.1.S1_at	3.1354	1.64865	0	TNF receptor-associated factor 1
Gga.1763.1.S1_at	3.12921	1.6458	0	WAP four-disulfide core domain 1
GgaAffx.4630.1.S1_at	3.12484	1.64378	0	---
Gga.1421.1.S1_at	3.11855	1.64087	0	---
Gga.12006.1.S1_at	3.11776	1.64051	0.033382	adrenomedullin
Gga.13146.1.S1_at	3.10853	1.63623	0.0769462	Epithelial stromal interaction 1 (breast)
GgaAffx.12579.1.S1_at	3.10668	1.63537	0	dual specificity phosphatase 10
Gga.9932.1.S1_at	3.10641	1.63525	0	---
GgaAffx.9165.1.A1_x_at	3.10543	1.63479	0.135704	---
Gga.916.1.S1_at	3.10413	1.63419	0.033382	interferon, gamma
Gga.888.1.S1_at	3.10267	1.63351	0.033382	collagen, type VI, alpha 3
Gga.14236.1.S1_at	3.09889	1.63175	0	---
Gga.13105.1.S1_at	3.08932	1.62729	0	---
Gga.4973.3.S1_x_at	3.08537	1.62544	0.033382	MHC class I antigen B-F minor heavy chain /// major histocompatibility complex class I glycoprotein /// HLA-G histocompatibility antigen, class I, G
Gga.5616.2.S1_a_at	3.08391	1.62476	0	hypothetical protein LOC770126
GgaAffx.21845.2.S1_s_at	3.07004	1.61826	0	CD74 molecule, major histocompatibility complex, class II invariant chain
GgaAffx.21492.1.S1_at	3.06598	1.61635	0.0769462	---
Gga.5302.1.S1_at	3.0638	1.61532	0.033382	---
GgaAffx.12703.1.S1_at	3.06269	1.6148	0	similar to Toll-like receptor 21
GgaAffx.20865.1.S1_s_at	3.06235	1.61464	0	---
GgaAffx.11993.1.S1_s_at	3.0575	1.61235	0	WD repeat and FYVE domain containing 2
Gga.16889.1.S1_at	3.0564	1.61183	0	myosin regulatory light chain interacting protein
Gga.17419.1.S1_at	3.0537	1.61056	0	---
GgaAffx.7443.1.S1_at	3.0528	1.61013	0	signal transducing adaptor family member 1
GgaAffx.26643.4.S1_at	3.05267	1.61007	0.309899	leucine-rich repeats and calponin homology (CH) domain containing 2
Gga.18907.1.S1_at	3.04577	1.60681	0	---
GgaAffx.12160.1.S1_s_at	3.04051	1.60431	0	cytokine receptor-like factor 3
Gga.7057.1.S1_at	3.03571	1.60203	0	caspase recruitment domain family, member 11
Gga.16125.1.S1_at	3.03511	1.60175	0	---
GgaAffx.22748.1.S1_at	3.03349	1.60098	0	mitogen-activated protein kinase kinase kinase kinase 4
Gga.14988.1.S1_at	3.03064	1.59962	0.430154	---
GgaAffx.1691.1.A1_at	3.02869	1.59869	0	regulator of G-protein signalling 5
Gga.198.1.S1_at	3.0282	1.59846	0	matrix metallopeptidase 9 (gelatinase B, 92kDa gelatinase, 92kDa type IV collagenase)
Gga.514.1.S1_at	3.0274	1.59808	0	coagulation factor X
GgaAffx.26702.1.S1_s_at	3.02627	1.59754	0.033382	similar to dedicator of cytokinesis 11
Gga.1011.1.S1_at	3.02576	1.5973	0	---
Gga.1288.1.S1_at	3.02341	1.59618	0.033382	Transforming, acidic coiled-coil containing protein 1
Gga.9732.1.S1_at	3.02191	1.59546	0.0954359	inter-alpha (globulin) inhibitor H5
GgaAffx.4938.1.S1_at	3.01951	1.59431	0	phosphatidylinositol-5-phosphate 4-kinase, type II, alpha
Gga.16677.1.S1_at	3.01901	1.59407	0	RAB9B, member RAS oncogene family
GgaAffx.3241.1.S1_at	3.01816	1.59367	0	similar to GTPase, IMAP family member 7
Gga.5224.1.S1_at	3.01659	1.59292	0	Carbonic anhydrase VB, mitochondrial
Gga.18956.1.S1_s_at	3.01518	1.59224	0.0583818	polymerase (DNA directed), lambda
GgaAffx.9707.1.S1_s_at	3.01232	1.59088	0.2089	protein-L-isoaspartate (D-aspartate) O-methyltransferase domain containing 1
Gga.1045.1.S1_at	3.00154	1.5857	0	similar to dedicator of cytokinesis 11
Gga.536.1.S1_a_at	3.00031	1.58511	0.0583818	2'-5'-oligoadenylate synthetase-like
Gga.9260.1.S1_at	2.99822	1.58411	0	similar to MHC Rfp-Y class I alpha chain
Gga.9930.1.S1_at	2.99671	1.58338	0.2089	---
GgaAffx.10745.1.S1_at	2.99142	1.58083	0	interleukin 18 receptor 1
Gga.4394.1.S2_at	2.98606	1.57824	0	---
Gga.2734.1.S1_at	2.98086	1.57573	0.0583818	activated leukocyte cell adhesion molecule
GgaAffx.8215.2.S1_s_at	2.97911	1.57488	0	chromosome 6 open reading frame 98
GgaAffx.13238.1.S1_s_at	2.97732	1.57402	0.033382	glucocorticoid induced transcript 1
Gga.20052.1.S1_at	2.97527	1.57302	0	---
Gga.16833.1.S1_at	2.96766	1.56933	0.033382	tumor protein p53 inducible nuclear protein 1
Gga.11602.1.S1_at	2.96535	1.5682	0.033382	---
Gga.19060.1.S1_at	2.95546	1.56338	0	Ribosomal protein S11
GgaAffx.24263.1.S1_at	2.95259	1.56198	0	---
Gga.7370.1.S1_at	2.95118	1.56129	0	---
Gga.5574.1.S1_at	2.94786	1.55967	0.033382	hypermethylated in cancer 2
Gga.14467.1.S1_at	2.94778	1.55963	0.0583818	---
Gga.15288.1.S1_at	2.94716	1.55932	0	V-myc myelocytomatosis viral related oncogene, neuroblastoma derived (avian)
Gga.4345.1.S1_at	2.94582	1.55867	0	secreted frizzled-related protein 2
Gga.4973.2.S1_x_at	2.94232	1.55695	0	MHC class I antigen B-F minor heavy chain /// major histocompatibility complex class I glycoprotein /// HLA-G histocompatibility antigen, class I, G
Gga.4973.1.S1_x_at	2.94167	1.55664	0	major histocompatibility complex class I glycoprotein
Gga.18432.1.S1_at	2.94141	1.55651	0	---
GgaAffx.7593.1.S1_at	2.93839	1.55502	0.033382	TNFAIP3 interacting protein 3
GgaAffx.3886.1.S1_at	2.93756	1.55462	0.033382	signaling lymphocytic activation molecule family member 1
GgaAffx.2351.1.S1_at	2.93493	1.55332	0	RAR-related orphan receptor A
GgaAffx.22378.1.S1_at	2.92767	1.54975	0.2089	phospholipase C, gamma 2 (phosphatidylinositol-specific)
GgaAffx.5663.1.A1_at	2.92453	1.5482	0.2089	---
Gga.1930.1.S1_at	2.91799	1.54498	0	---
GgaAffx.21896.1.S1_at	2.91581	1.5439	0	ARP3 actin-related protein 3 homolog B (yeast)
Gga.4756.1.S1_a_at	2.91245	1.54223	0.033382	cold inducible RNA binding protein
Gga.12627.1.S1_at	2.91025	1.54114	0.033382	---
Gga.1461.1.S1_at	2.90931	1.54067	0	---
Gga.19353.1.S1_at	2.9079	1.53998	0	---
Gga.12528.1.S1_at	2.90686	1.53946	0	---
GgaAffx.21640.1.S1_at	2.90396	1.53802	0	chromosome 14 open reading frame 83
Gga.16263.1.S1_at	2.89967	1.53589	0.033382	---
Gga.15343.1.S1_at	2.89916	1.53564	0	WAS/WASL interacting protein family, member 1
GgaAffx.26461.1.S1_at	2.89823	1.53517	0	CDC14 cell division cycle 14 homolog A (S. cerevisiae)
GgaAffx.8097.1.S1_at	2.8955	1.53381	0	synaptonemal complex protein 3
Gga.11900.1.S1_at	2.89451	1.53332	0.033382	family with sequence similarity 129, member A
Gga.19744.1.S1_at	2.89369	1.53291	0	---
GgaAffx.21016.1.S1_at	2.89306	1.5326	0.033382	---
Gga.4922.1.S2_at	2.89238	1.53226	0.0769462	early growth response 1
Gga.5690.1.S1_s_at	2.88711	1.52963	0.309899	RNA binding motif protein 38
GgaAffx.3241.1.S1_x_at	2.88184	1.52699	0	similar to GTPase, IMAP family member 7
Gga.2501.1.A1_at	2.8818	1.52697	0.033382	---
Gga.3110.1.S1_x_at	2.88097	1.52655	0	collagen, type VI, alpha 1
Gga.1226.1.S1_s_at	2.87265	1.52238	0.033382	KIAA1274
Gga.3702.1.S1_a_at	2.86785	1.51997	0	RAB8A, member RAS oncogene family
Gga.12918.1.S1_at	2.86511	1.51859	0.033382	UBX domain containing 2
Gga.16267.1.S1_at	2.86392	1.51799	0.033382	similar to class I alpha chain
Gga.359.1.S1_x_at	2.86339	1.51772	0	---
Gga.13126.1.S1_at	2.86278	1.51742	0	---
Gga.12655.2.S1_at	2.86133	1.51669	0	TNF receptor-associated factor 3
Gga.18900.1.S1_s_at	2.85906	1.51554	0	glucocorticoid induced transcript 1
Gga.5360.2.S1_a_at	2.85885	1.51543	0	TSC22 domain family, member 3
Gga.7705.1.S1_at	2.85645	1.51422	0	---
Gga.4593.1.S1_at	2.84726	1.50958	0.0954359	palmitoyl-protein thioesterase 1 (ceroid-lipofuscinosis, neuronal 1, infantile)
Gga.4185.1.S1_at	2.84503	1.50844	0	interferon (alpha, beta and omega) receptor 1
Gga.4494.1.S1_at	2.84209	1.50695	0	---
Gga.8751.1.S1_at	2.84189	1.50685	0	---
Gga.3575.1.S1_at	2.83887	1.50532	0.236231	similar to Gag-Pol polyprotein
GgaAffx.21400.1.S1_at	2.83227	1.50196	0	---
Gga.6390.3.S1_a_at	2.83195	1.5018	0	cathepsin C
Gga.12082.1.S1_at	2.82707	1.49931	0	glutaminyl-peptide cyclotransferase (glutaminyl cyclase)
Gga.6650.1.A1_at	2.82565	1.49858	0	---
Gga.17661.1.S1_s_at	2.82418	1.49783	0.033382	---
Gga.5128.1.S1_at	2.8204	1.4959	0.722325	chemokine (C-C motif) ligand 20
Gga.16780.1.S1_at	2.81866	1.49501	0	kelch-like 5 (Drosophila) /// similar to KLHL5 protein
Gga.16330.1.S1_at	2.8159	1.4936	0.2089	---
Gga.17219.1.S1_at	2.81501	1.49314	0	EF-hand domain family, member A2
Gga.11474.1.S1_a_at	2.81463	1.49295	0	Rieske (Fe-S) domain containing
GgaAffx.22313.1.S1_s_at	2.81033	1.49074	0.214201	signal transducer and activator of transcription 1, 91kDa
GgaAffx.12117.1.S1_s_at	2.80486	1.48793	0	MARCKS-like 1
GgaAffx.26455.1.S1_at	2.80302	1.48698	0	---
Gga.5170.1.S1_s_at	2.80018	1.48552	0.994841	podocalyxin-like
GgaAffx.20589.1.S1_at	2.79175	1.48117	0	Similar to neural precursor cell expressed, developmentally down-regulated 4
Gga.16494.1.S1_at	2.79087	1.48071	0	Hypothetical protein LOC768787
GgaAffx.11833.1.S1_s_at	2.78865	1.47957	0	globoside alpha-1,3-N-acetylgalactosaminyltransferase 1
Gga.17427.1.S1_at	2.78835	1.47941	0.0583818	---
Gga.4988.1.S1_at	2.78794	1.4792	0	caldesmon 1
Gga.11741.1.S1_a_at	2.78685	1.47863	0	tissue factor pathway inhibitor (lipoprotein-associated coagulation inhibitor)
GgaAffx.9175.1.A1_at	2.78663	1.47852	0	G protein-coupled receptor 92
Gga.5154.1.S1_at	2.78389	1.4771	0.033382	periostin, osteoblast specific factor
Gga.8395.1.S1_at	2.78021	1.4752	0.0769462	similar to C-type lectin
Gga.6031.1.S1_s_at	2.77693	1.47349	0	hepatitis A virus cellular receptor 1
Gga.17706.1.S1_at	2.75731	1.46326	0	similar to LOC387763 protein
GgaAffx.3941.1.S1_at	2.75618	1.46267	0	interleukin 21 receptor
GgaAffx.22996.1.S1_at	2.75341	1.46122	0.0769462	hypothetical LOC422427
GgaAffx.11430.1.S1_s_at	2.75306	1.46104	0	SH3-domain kinase binding protein 1
Gga.5626.1.S1_s_at	2.75165	1.4603	0	Enah/Vasp-like
GgaAffx.26115.1.A1_at	2.75161	1.46028	0	ADP-ribosylation factor-like 4C
Gga.17361.1.S1_s_at	2.74844	1.45861	0	RasGEF domain family, member 1A
Gga.8880.1.S1_at	2.74803	1.4584	0.0954359	membrane metallo-endopeptidase
Gga.7774.1.S1_at	2.74633	1.4575	0	similar to human phosphotyrosine phosphatase kappa
Gga.14265.1.A1_at	2.74013	1.45425	0	RAS p21 protein activator (GTPase activating protein) 1
Gga.1247.1.S1_at	2.73667	1.45242	0.0583818	B6.1
Gga.1673.1.A1_at	2.73604	1.45209	0.0583818	---
GgaAffx.11896.1.A1_at	2.73119	1.44953	0.586597	PRP4 pre-mRNA processing factor 4 homolog B (yeast)
Gga.6796.1.S1_at	2.7281	1.4479	0	endoglin
GgaAffx.8414.2.S1_s_at	2.72628	1.44693	0	complement component 3a receptor 1
Gga.2.1.S1_at	2.72457	1.44603	0	---
GgaAffx.20887.1.S1_at	2.72457	1.44603	0	zyxin
Gga.14167.1.S1_at	2.72427	1.44587	0	Similar to ATP-binding cassette, sub-family B (MDR/TAP), member 11
GgaAffx.20789.1.S1_at	2.72309	1.44524	0.135704	Ribosomal protein, large, P1
Gga.13720.1.S1_s_at	2.72212	1.44473	0.033382	chromosome 21 open reading frame 66
GgaAffx.10324.1.S1_s_at	2.72075	1.44401	0	ubiquitin associated and SH3 domain containing, A
GgaAffx.21608.1.S1_at	2.72022	1.44373	0	---
Gga.17552.1.S1_at	2.71886	1.443	0.0583818	---
Gga.894.1.S1_at	2.71567	1.44131	0.0769462	similar to organic anion transporter OATP-M1 /// ST8 alpha-N-acetyl-neuraminide alpha-2,8-sialyltransferase 4
Gga.8506.1.S2_s_at	2.71079	1.43871	0	tribbles homolog 2 (Drosophila)
GgaAffx.21661.1.S1_s_at	2.70706	1.43673	0	Ubiquitin-conjugating enzyme E2G 2 (UBC7 homolog, yeast)
GgaAffx.13196.1.S1_s_at	2.70189	1.43397	0	gasdermin A
GgaAffx.6224.1.S1_at	2.69655	1.43112	0	hypothetical LOC423306
GgaAffx.12121.1.S1_at	2.69638	1.43102	0.0583818	phosphodiesterase 4B, cAMP-specific (phosphodiesterase E4 dunce homolog, Drosophila)
Gga.9035.1.S1_at	2.69537	1.43049	0.236231	---
GgaAffx.12958.1.S1_at	2.69196	1.42866	0	Enah/Vasp-like
GgaAffx.20450.1.S1_at	2.69186	1.4286	0	---
Gga.7009.1.S1_at	2.69077	1.42802	0	---
Gga.12625.1.S1_at	2.68989	1.42755	0.0583818	CD99 molecule
GgaAffx.10732.1.S1_at	2.6892	1.42718	0.033382	mannosyl (alpha-1,3-)-glycoprotein beta-1,4-N-acetylglucosaminyltransferase, isozyme A
Gga.5957.2.A1_at	2.68896	1.42705	0	CAMP responsive element binding protein 3-like 2
Gga.16049.1.S1_at	2.68856	1.42684	0.0954359	---
Gga.14079.1.S1_at	2.68793	1.4265	0	Similar to RAB6 interacting protein 1
Gga.8057.1.S1_s_at	2.68444	1.42462	0.033382	cyclin D3
Gga.2827.2.S1_a_at	2.6844	1.4246	0	TIMP metallopeptidase inhibitor 3 (Sorsby fundus dystrophy, pseudoinflammatory)
Gga.17627.1.S1_s_at	2.68276	1.42372	0	KRIT1, ankyrin repeat containing
GgaAffx.7833.1.S1_s_at	2.67942	1.42192	0	guanine nucleotide binding protein (G protein), gamma 2
Gga.17503.1.S1_at	2.67929	1.42185	0	---
Gga.3379.1.S1_at	2.67442	1.41923	0	SH3-domain kinase binding protein 1
GgaAffx.20720.1.S1_at	2.66716	1.4153	0.033382	---
Gga.19339.1.S1_at	2.66538	1.41434	0	similar to RIKEN cDNA 2700049P18
Gga.15971.1.S1_s_at	2.66409	1.41364	0	---
Gga.12003.1.S1_at	2.66328	1.4132	0.236231	THO complex 2
GgaAffx.9809.1.S1_at	2.66011	1.41148	0	hypothetical LOC418423
Gga.9150.1.S1_at	2.65483	1.40862	0	---
Gga.3225.1.S1_at	2.6404	1.40075	0.0769462	myosin, heavy chain 11, smooth muscle
Gga.1232.1.S1_at	2.63892	1.39995	0.033382	calcitonin-related polypeptide alpha
Gga.19142.1.S1_at	2.63747	1.39915	0	Cyclin J
Gga.11640.1.S1_at	2.63174	1.39602	0.033382	succinate receptor 1
Gga.3572.1.S2_at	2.63127	1.39576	0.033382	CD44 molecule (Indian blood group)
Gga.3569.1.S1_a_at	2.63065	1.39542	0.033382	dihydropyrimidinase-like 2
GgaAffx.25322.1.S1_at	2.62452	1.39205	0	hypothetical LOC419425
Gga.17658.1.S1_at	2.62037	1.38977	0	---
Gga.5631.2.S1_at	2.61863	1.38881	0	IKK interacting protein
Gga.14468.1.S1_at	2.6182	1.38858	0	---
GgaAffx.22457.1.S1_s_at	2.60695	1.38236	0	acyl-CoA synthetase long-chain family member 4
Gga.9352.1.S1_at	2.59844	1.37765	0.033382	solute carrier family 4, sodium bicarbonate cotransporter, member 7
Gga.329.1.S1_at	2.59769	1.37723	0	hyaluronan synthase 2
Gga.4505.1.S2_at	2.59733	1.37703	0.0769462	myeloblastosis oncogene-like 1
Gga.13534.1.S1_at	2.58759	1.37161	0	---
Gga.817.1.S1_at	2.5869	1.37122	0.0583818	plasminogen activator, urokinase
GgaAffx.13027.1.S1_s_at	2.58593	1.37069	0.033382	coronin, actin binding protein, 1C
Gga.1329.1.S2_at	2.5854	1.37039	0	aryl hydrocarbon receptor nuclear translocator-like
Gga.1182.1.S1_s_at	2.58411	1.36967	0.033382	Mov10, Moloney leukemia virus 10, homolog (mouse)
GgaAffx.21150.1.S1_at	2.58285	1.36896	0.722325	---
GgaAffx.11201.3.S1_s_at	2.58084	1.36784	0	similar to toll-like receptor 1 /// toll-like receptor 16 /// toll-like receptor 6
Gga.12943.1.S1_s_at	2.57842	1.36649	0.033382	CD8a molecule
GgaAffx.13128.1.S1_at	2.57739	1.36591	0	SH3-domain binding protein 2
GgaAffx.4562.1.S1_at	2.57713	1.36576	0.033382	calcium regulated heat stable protein 1, 24kDa
GgaAffx.21687.1.S1_at	2.57694	1.36566	0.033382	---
Gga.11709.1.S1_at	2.57684	1.3656	0	RAB8B, member RAS oncogene family
GgaAffx.20784.1.S1_at	2.57142	1.36257	0.236231	WWC family member 3
Gga.16147.1.S1_at	2.56905	1.36123	0.033382	PITPNM family member 3
Gga.11631.1.S1_at	2.56086	1.35663	0	PML-RARA regulated adaptor molecule 1
GgaAffx.10137.1.S1_at	2.55087	1.35099	0	transmembrane protein 64
Gga.5541.1.S1_at	2.53525	1.34213	0	platelet/endothelial cell adhesion molecule
Gga.17647.1.S1_s_at	2.5293	1.33874	0	neutrophil cytosolic factor 2 (65kDa, chronic granulomatous disease, autosomal 2)
Gga.12655.1.S1_at	2.52425	1.33586	0	TNF receptor-associated factor 3
GgaAffx.1749.2.S1_at	2.51298	1.3294	0.2089	---
Gga.7742.1.S1_at	2.51038	1.32791	0	---
GgaAffx.1812.1.S1_at	2.50967	1.3275	0.0954359	---
Gga.16899.1.S1_at	2.50891	1.32706	0.033382	---
Gga.9892.1.S1_at	2.50477	1.32468	0.033382	immunoresponsive 1 homolog (mouse)
Gga.6203.2.S1_a_at	2.50326	1.32381	0	BTB (POZ) domain containing 11
Gga.5167.1.S1_at	2.50313	1.32374	0	CD81 molecule
Gga.14725.1.S1_at	2.50251	1.32337	0.033382	UDP-Gal:betaGlcNAc beta 1,4- galactosyltransferase, polypeptide 6
Gga.4414.3.S1_a_at	2.49656	1.31994	0	CD74 molecule, major histocompatibility complex, class II invariant chain
Gga.574.1.S1_at	2.49096	1.3167	0.033382	CD8b molecule
Gga.2178.1.S1_at	2.48968	1.31596	0.0583818	DOT1-like, histone H3 methyltransferase (S. cerevisiae)
Gga.7330.2.S1_a_at	2.48966	1.31595	0.033382	solute carrier family 9 (sodium/hydrogen exchanger), member 7
Gga.8233.1.S1_at	2.4894	1.3158	0	---
GgaAffx.2326.1.S1_at	2.48552	1.31355	0.135704	myosin IXB
Gga.3095.1.S1_a_at	2.47965	1.31014	0.033382	phospholipase B domain containing 1
Gga.10660.2.S1_at	2.47879	1.30964	0	polo-like kinase 2 (Drosophila)
Gga.2318.1.A1_at	2.47867	1.30957	0.033382	KIAA0247
Gga.19327.1.S1_at	2.47367	1.30666	0	---
Gga.4394.1.S1_at	2.47073	1.30494	0.033382	B-cell CLL/lymphoma 2
Gga.6207.1.S1_at	2.46864	1.30372	0	hypothetical protein LOC768819
GgaAffx.12074.1.S1_at	2.46544	1.30185	0	zinc finger and BTB domain containing 1
Gga.13470.1.S1_at	2.46529	1.30176	0.033382	---
Gga.11786.1.S1_x_at	2.46486	1.3015	0.0954359	---
Gga.15932.1.S1_at	2.4635	1.30071	0.430154	Similar to talin 2
GgaAffx.26530.1.S1_at	2.45967	1.29846	0.033382	hypothetical LOC424832
Gga.6673.1.S1_at	2.45419	1.29524	0	---
Gga.17034.1.S1_s_at	2.45163	1.29374	0	yippee-like 2 (Drosophila)
Gga.4039.1.S1_s_at	2.45054	1.2931	2.35178	insulin-like growth factor 2 mRNA binding protein 3
GgaAffx.21110.1.S1_at	2.45023	1.29292	0	---
Gga.5500.2.S1_a_at	2.45016	1.29288	0	muscle RAS oncogene homolog
Gga.17872.1.A1_at	2.44875	1.29205	0.2089	---
Gga.1768.1.S1_at	2.44398	1.28923	0	mannosyl (beta-1,4-)-glycoprotein beta-1,4-N-acetylglucosaminyltransferase
GgaAffx.11928.1.S1_s_at	2.44365	1.28904	0.0583818	chromosome 12 open reading frame 23
GgaAffx.20634.1.S1_at	2.44355	1.28898	0.0769462	guanylate binding protein
Gga.7958.3.S1_at	2.44177	1.28793	0	similar to retinoblastoma-like 2 (p130)
Gga.11539.1.S1_at	2.43956	1.28662	0	Similar to interferon, gamma-inducible protein 30
Gga.8736.1.S1_at	2.43372	1.28316	0.0583818	microtubule associated monoxygenase, calponin and LIM domain containing 1
GgaAffx.21608.1.S1_s_at	2.43209	1.2822	0	---
Gga.5452.1.S1_at	2.42971	1.28079	0	---
Gga.20056.1.S1_at	2.42744	1.27943	0	paralemmin 2
Gga.1202.1.S1_at	2.42517	1.27808	0.430154	RB1-inducible coiled-coil 1
Gga.18917.1.S1_s_at	2.42433	1.27759	0.033382	calponin 2
Gga.3357.2.S1_a_at	2.42324	1.27694	0.309899	lysozyme G-like 2
Gga.9493.1.S1_at	2.42269	1.27661	0	dihydropyrimidinase-like 3
Gga.9988.1.S1_at	2.42258	1.27654	0	---
GgaAffx.24574.1.S1_at	2.41855	1.27414	0.033382	CD274 molecule
Gga.3263.1.S1_at	2.41709	1.27327	0.033382	---
Gga.16905.1.S1_at	2.41577	1.27248	0.033382	---
Gga.157.1.S1_at	2.41461	1.27179	0.033382	runt-related transcription factor 2
GgaAffx.12213.1.S1_at	2.41391	1.27137	0	nudE nuclear distribution gene E homolog (A. nidulans)-like 1
GgaAffx.3756.4.S1_s_at	2.41261	1.27059	0.236231	PITPNM family member 3
Gga.16449.1.S1_at	2.40776	1.26769	0.033382	---
Gga.5594.1.S1_at	2.40534	1.26624	0	transient receptor potential cation channel, subfamily V, member 2
GgaAffx.25232.1.S1_s_at	2.40532	1.26623	0.0954359	growth arrest and DNA-damage-inducible, beta
Gga.4168.1.S1_at	2.40485	1.26595	0.309899	serpin peptidase inhibitor, clade H (heat shock protein 47), member 1, (collagen binding protein 1)
Gga.7354.1.S1_at	2.40426	1.26559	0.033382	IKAROS family zinc finger 2 (Helios)
Gga.11095.1.S1_s_at	2.40318	1.26494	0	speckle-type POZ protein-like
Gga.72.1.S1_at	2.40284	1.26474	0	calpain 3, (p94)
Gga.8839.2.S1_a_at	2.40144	1.2639	0.135704	Tubulin, delta 1
Gga.15051.1.S1_at	2.40065	1.26342	0.135704	---
Gga.4533.6.S1_a_at	2.40039	1.26327	0	dynein, light chain, Tctex-type 1
Gga.18096.1.S1_at	2.39914	1.26252	0.033382	---
Gga.11848.1.S1_at	2.39912	1.26251	0.0583818	---
Gga.3179.1.S1_at	2.39516	1.26012	0.236231	brain abundant, membrane attached signal protein 1
Gga.18150.1.S1_at	2.39436	1.25964	0	---
Gga.19200.1.S1_at	2.39373	1.25926	0	---
Gga.17734.1.S1_at	2.38764	1.25559	0.0954359	---
Gga.16205.1.S1_at	2.38332	1.25297	0.430154	---
Gga.11449.1.S1_at	2.38277	1.25264	0.0769462	Myeloid/lymphoid or mixed-lineage leukemia (trithorax homolog, Drosophila); translocated to, 6
Gga.4409.1.S1_a_at	2.38232	1.25237	0	chemokine (C-C motif) ligand 4
Gga.13483.1.S1_at	2.3817	1.25199	0	semaphorin 7A, GPI membrane anchor (John Milton Hagen blood group)
Gga.2257.1.S1_at	2.38168	1.25198	0.033382	---
GgaAffx.4585.1.S1_at	2.38111	1.25164	0	hypothetical LOC422293
Gga.10013.1.S1_at	2.37973	1.2508	0	Rho GTPase activating protein 10
Gga.6286.1.S1_at	2.37766	1.24954	0	seven in absentia homolog 2 (Drosophila)
GgaAffx.11787.1.S1_s_at	2.37523	1.24806	0	similar to SRF-related protein
GgaAffx.12657.1.S1_at	2.37168	1.24591	0	solute carrier family 12 (potassium/chloride transporters), member 4
Gga.4481.1.S1_at	2.3685	1.24397	0.033382	inositol 1,4,5-triphosphate receptor, type 1
Gga.11848.1.A1_at	2.36774	1.24351	0.033382	---
Gga.16032.1.A1_at	2.36773	1.24351	0.0769462	YTH domain containing 1
Gga.6612.1.S1_a_at	2.36715	1.24315	0.0769462	NK-lysin
Gga.1644.1.S1_a_at	2.36703	1.24308	0.309899	Monoglyceride lipase
GgaAffx.6546.1.S1_at	2.36644	1.24272	0.033382	---
GgaAffx.6738.1.S1_at	2.3645	1.24154	0.033382	tetratricopeptide repeat domain 8
Gga.6860.1.A1_at	2.363	1.24062	0.994841	---
GgaAffx.24742.1.S1_at	2.36242	1.24026	0.586597	chromosome 4 open reading frame 8
Gga.10726.1.S1_at	2.36232	1.2402	0.214201	Mdm2, transformed 3T3 cell double minute 2, p53 binding protein (mouse)
GgaAffx.9175.1.S1_at	2.3622	1.24013	0	G protein-coupled receptor 92
Gga.2436.1.S1_at	2.36119	1.23952	0.033382	---
Gga.156.1.S1_at	2.35817	1.23767	0	neuroblastoma, suppression of tumorigenicity 1
Gga.1582.1.A1_at	2.35458	1.23547	0.033382	---
Gga.1246.1.S1_at	2.35393	1.23507	0.135704	chromosome 3 open reading frame 37
GgaAffx.21479.1.S1_at	2.35265	1.23429	0	---
Gga.3318.1.S1_at	2.35211	1.23396	0.0583818	homeodomain interacting protein kinase 2
GgaAffx.12890.1.S1_s_at	2.35098	1.23326	0.214201	tripartite motif-containing 39
Gga.19015.1.S1_at	2.34879	1.23192	0	zinc finger and BTB domain containing 1
Gga.15781.1.S1_a_at	2.34852	1.23175	0	---
Gga.17720.1.A1_at	2.3442	1.22909	0.033382	Spen homolog, transcriptional regulator (Drosophila)
Gga.14133.1.S1_at	2.34414	1.22906	0	Leucine-rich repeats and calponin homology (CH) domain containing 2
Gga.9708.1.S1_at	2.34109	1.22718	0.033382	phosphatidic acid phosphatase type 2A
Gga.9139.1.S1_at	2.34043	1.22678	0.033382	---
Gga.3934.2.S1_at	2.34039	1.22675	0.135704	---
GgaAffx.21323.1.S1_at	2.33932	1.22609	0.2089	KIAA1797
Gga.15811.2.S1_s_at	2.33662	1.22442	0	cytokine-like nuclear factor n-pac
Gga.3734.1.S1_at	2.33602	1.22405	0.033382	---
Gga.1244.1.S1_at	2.33394	1.22277	0	formin-like 1
Gga.13335.1.S1_at	2.3339	1.22274	0.0583818	---
Gga.10818.2.S1_s_at	2.33215	1.22166	0	Similar to protease
Gga.4832.1.S1_at	2.3321	1.22163	0	hypothetical protein LOC770612
Gga.12925.1.S1_at	2.32817	1.2192	0	structural maintenance of chromosomes flexible hinge domain containing 1
Gga.5646.1.S1_at	2.32739	1.21872	0.033382	diacylglycerol kinase, zeta 104kDa
Gga.8241.1.S1_at	2.32706	1.21851	0.033382	transcription factor 21
Gga.6962.2.S1_s_at	2.32657	1.21821	0	G protein-coupled receptor 137B
Gga.275.2.S1_a_at	2.32623	1.21799	0.033382	microphthalmia-associated transcription factor
Gga.13461.1.S1_s_at	2.32544	1.2175	0	poly(A) binding protein interacting protein 2
Gga.9222.1.S1_at	2.32455	1.21695	0.0954359	---
GgaAffx.7641.1.S1_at	2.32393	1.21657	4.49791	family with sequence similarity 83, member F
Gga.8115.1.S1_at	2.32099	1.21474	0	---
Gga.241.1.S1_at	2.32053	1.21445	0.309899	DEAD (Asp-Glu-Ala-Asp) box polypeptide 4
Gga.11597.2.S1_s_at	2.31282	1.20965	0.586597	signal transducer and activator of transcription 1, 91kDa
Gga.7082.1.S1_at	2.31272	1.20959	0.033382	---
Gga.8535.1.S2_at	2.31199	1.20914	0.0769462	unc-5 homolog C (C. elegans)
Gga.2305.1.S1_at	2.30891	1.20721	0	chemokine (C-X-C motif) receptor 4
GgaAffx.9072.1.S1_at	2.30761	1.2064	0.033382	hypothetical protein LOC777503
Gga.10918.2.S1_at	2.30674	1.20585	0.0583818	Chromosome 22 open reading frame 13
GgaAffx.20887.1.S1_s_at	2.30543	1.20503	0	zyxin
Gga.13697.1.S1_at	2.30401	1.20415	0.033382	---
GgaAffx.1.1.S1_s_at	2.3036	1.20389	0	nuclear factor of kappa light polypeptide gene enhancer in B-cells inhibitor, alpha
Gga.15247.1.S1_at	2.30287	1.20343	0.033382	PHD finger protein 15
Gga.7764.1.S1_at	2.3021	1.20295	0	---
Gga.14573.1.S1_at	2.30209	1.20294	0.033382	Protein phosphatase 1J (PP2C domain containing)
Gga.19450.1.S1_at	2.30174	1.20272	0.586597	---
Gga.17855.1.S1_at	2.30122	1.2024	0.0583818	---
GgaAffx.3478.1.S1_at	2.30032	1.20183	0	---
Gga.4090.1.S1_a_at	2.29958	1.20137	0.0583818	troponin T type 3 (skeletal, fast)
Gga.13323.2.S1_s_at	2.29755	1.20009	2.35178	insulin-like growth factor 2 mRNA binding protein 3
Gga.16299.2.A1_at	2.2936	1.19761	0.0769462	---
Gga.8205.1.S1_at	2.29272	1.19706	0	dual specificity phosphatase 3 (vaccinia virus phosphatase VH1-related)
Gga.6136.2.A1_at	2.29257	1.19697	0.2089	hypothetical gene supported by CR386115
Gga.13187.1.S1_s_at	2.28983	1.19524	0.033382	Similar to neural precursor cell expressed, developmentally down-regulated 4
Gga.11781.1.S1_at	2.28444	1.19184	0	transmembrane 6 superfamily member 1
Gga.5111.1.S1_at	2.28427	1.19173	0.033382	coiled-coil domain containing 80
GgaAffx.11784.1.S1_at	2.28077	1.18952	0.0769462	angio-associated, migratory cell protein
Gga.2528.1.S1_at	2.28071	1.18948	0.0769462	---
Gga.8445.1.S1_at	2.28026	1.1892	0.033382	dual specificity phosphatase 6
Gga.6650.3.S1_a_at	2.27654	1.18684	0.309899	programmed cell death 1 ligand 2
Gga.2501.1.A1_x_at	2.27637	1.18674	0.309899	---
Gga.9276.2.S1_s_at	2.26882	1.18194	0.033382	Hypothetical protein LOC772074
GgaAffx.12498.1.S1_s_at	2.26454	1.17922	0.033382	transmembrane protein 120B
GgaAffx.7561.1.S1_at	2.26393	1.17883	0.033382	solute carrier family 38, member 6
Gga.18272.1.S1_at	2.26334	1.17846	0.0769462	---
GgaAffx.11375.1.S1_at	2.26281	1.17812	0.722325	metastasis suppressor 1
Gga.16802.1.S1_at	2.25969	1.17612	0.033382	---
Gga.10140.1.S1_s_at	2.25962	1.17608	0.994841	PCF11, cleavage and polyadenylation factor subunit, homolog (S. cerevisiae)
Gga.13357.1.S1_at	2.25655	1.17412	0.033382	osteopetrosis associated transmembrane protein 1
GgaAffx.11670.1.S1_at	2.25355	1.1722	0.0769462	EH-domain containing 3
Gga.2971.2.S1_at	2.25226	1.17137	0.033382	chromosome 3 open reading frame 64
Gga.16539.1.S1_at	2.2503	1.17012	0.0583818	---
Gga.2085.1.S1_at	2.24942	1.16955	0	ubiquitin specific peptidase 25
GgaAffx.12648.1.S1_at	2.24905	1.16932	0.0583818	hydrogen voltage-gated channel 1
Gga.11928.1.S1_at	2.24249	1.1651	0.0954359	---
GgaAffx.673.1.S1_s_at	2.24127	1.16431	0	mannosidase, alpha, class 1C, member 1
GgaAffx.21507.1.S1_at	2.24041	1.16376	0.033382	---
Gga.8008.1.S1_at	2.23942	1.16312	0.033382	---
GgaAffx.3520.1.S1_at	2.23936	1.16309	0.309899	neurofibromin 1
GgaAffx.21366.1.S1_at	2.23778	1.16207	0.236231	---
GgaAffx.24520.2.S1_s_at	2.23755	1.16192	1.5531	splicing factor, arginine/serine-rich 12
Gga.4052.1.S1_at	2.23726	1.16173	0	myosin, light chain 9, regulatory
Gga.16973.1.S1_at	2.2357	1.16073	0.214201	---
Gga.17360.1.S1_at	2.23512	1.16036	0.0954359	---
Gga.13197.1.S1_at	2.23172	1.15816	0.0583818	Microtubule associated serine/threonine kinase 3
Gga.71.1.S1_at	2.23013	1.15713	0.033382	platelet-derived growth factor beta polypeptide (simian sarcoma viral (v-sis) oncogene homolog)
Gga.10010.1.S1_at	2.22902	1.15641	0	---
GgaAffx.1678.1.S1_at	2.22842	1.15602	0.994841	olfactory receptor, family 10, subfamily A, member 4
Gga.8006.1.S1_at	2.22703	1.15512	0	---
GgaAffx.11541.1.S1_at	2.2224	1.15212	0.214201	selenoprotein P, plasma, 1
GgaAffx.13047.1.S1_s_at	2.22195	1.15182	0.033382	glycosyltransferase-like domain containing 1
GgaAffx.11420.1.S1_s_at	2.2197	1.15036	0	NECAP endocytosis associated 2
Gga.15270.1.S1_at	2.21956	1.15027	0.0954359	---
GgaAffx.3475.1.S1_at	2.21565	1.14773	0.033382	G protein-coupled receptor 55
GgaAffx.11765.1.S1_s_at	2.21486	1.14722	0.033382	enhancer of mRNA decapping 3 homolog (S. cerevisiae)
Gga.5729.1.S1_at	2.21402	1.14667	0.033382	ADP-ribosylarginine hydrolase
Gga.7531.1.S1_at	2.21401	1.14666	0.135704	hypothetical protein LOC768634
Gga.15979.1.S1_s_at	2.2132	1.14613	0.722325	A kinase (PRKA) anchor protein 13
Gga.12409.1.S1_at	2.21297	1.14598	2.35178	---
GgaAffx.26037.1.S1_at	2.21202	1.14536	0	purinergic receptor P2X, ligand-gated ion channel, 7
Gga.14639.1.S1_at	2.21185	1.14525	0.0954359	---
Gga.9927.1.S1_at	2.21128	1.14488	0	---
Gga.8235.1.S1_at	2.20972	1.14387	0.0583818	---
Gga.15058.1.S1_at	2.2082	1.14287	0.033382	---
Gga.17031.1.S1_s_at	2.20558	1.14116	3.44924	---
Gga.15726.1.S1_at	2.20486	1.14069	0	mitochondrial translational release factor 1-like
GgaAffx.9194.1.S1_at	2.20397	1.1401	0.135704	lymphocyte-activation gene 3
Gga.2497.1.S1_at	2.20394	1.14009	0	---
Gga.10393.1.S1_at	2.20148	1.13848	0.236231	---
GgaAffx.13047.1.S1_at	2.20098	1.13814	0.033382	glycosyltransferase-like domain containing 1
Gga.15399.1.S1_s_at	2.19977	1.13735	0.0583818	Enah/Vasp-like
GgaAffx.1684.1.S1_at	2.19908	1.1369	0.722325	Fanconi anemia, complementation group E
GgaAffx.21653.1.S1_s_at	2.19851	1.13652	0	dystrobrevin, beta
Gga.7859.1.S1_at	2.19808	1.13625	0.033382	---
Gga.16696.1.S1_at	2.19782	1.13607	0.236231	protein phosphatase 2, regulatory subunit B', epsilon isoform
Gga.15239.2.S1_at	2.19752	1.13587	0.430154	Similar to TSP-EAR protein
Gga.8674.1.S1_s_at	2.19663	1.13529	0.033382	cytohesin 4
Gga.8174.1.S1_at	2.1941	1.13363	0.033382	RAB20, member RAS oncogene family
Gga.9184.1.S1_at	2.1936	1.1333	0	---
Gga.7032.1.S1_at	2.19281	1.13278	0	---
Gga.5439.1.S1_at	2.19246	1.13255	0	---
Gga.19233.1.S1_s_at	2.19095	1.13156	0.0954359	phosphodiesterase 4B, cAMP-specific (phosphodiesterase E4 dunce homolog, Drosophila)
Gga.665.1.S1_at	2.19053	1.13128	0.214201	cysteine and glycine-rich protein 2
Gga.16935.1.S1_at	2.18948	1.13059	0	acyltransferase like 2
GgaAffx.25985.1.S1_at	2.1881	1.12968	0	OTU domain containing 7A
GgaAffx.22662.1.S1_at	2.18587	1.12821	0.135704	Synapse defective 1, Rho GTPase, homolog 2 (C. elegans)
Gga.4457.1.S1_s_at	2.18173	1.12547	0.0769462	B-cell CLL/lymphoma 6 (zinc finger protein 51)
Gga.11604.1.S1_x_at	2.18167	1.12543	0.033382	hypothetical LOC428877
GgaAffx.11918.1.S1_s_at	2.18014	1.12442	0.309899	MAX dimerization protein 4
Gga.1037.1.S1_at	2.17952	1.12401	0.214201	---
Gga.9787.1.S1_at	2.1716	1.11876	0.0954359	splicing factor, arginine/serine-rich 18
Gga.14634.1.S1_at	2.16911	1.11711	0.033382	---
Gga.15784.2.S1_a_at	2.16683	1.11558	0.0583818	chromosome 6 open reading frame 186
GgaAffx.24935.1.S1_at	2.16544	1.11466	0	ELOVL family member 5, elongation of long chain fatty acids (FEN1/Elo2, SUR4/Elo3-like, yeast)
Gga.15137.1.S1_at	2.16516	1.11447	0.0954359	Hypothetical protein LOC769469
GgaAffx.26555.1.S1_s_at	2.16448	1.11402	0.0583818	chromosome 16 open reading frame 44
Gga.19558.1.S1_s_at	2.16435	1.11393	0	purinergic receptor P2Y, G-protein coupled, 8
Gga.7984.1.S1_at	2.16433	1.11392	0.033382	---
Gga.7037.1.S1_s_at	2.16156	1.11208	0.0769462	suppressor of Ty 5 homolog (S. cerevisiae)
GgaAffx.5663.1.S1_at	2.16103	1.11172	0.0769462	SMAD family member 7
Gga.14594.1.A1_at	2.16015	1.11113	0.135704	---
GgaAffx.2916.1.S1_at	2.15892	1.11031	0.033382	neutrophil cytosolic factor 2 (65kDa, chronic granulomatous disease, autosomal 2)
GgaAffx.12086.1.S1_at	2.15889	1.11029	0.0583818	FK506 binding protein 5
Gga.13057.1.S1_at	2.1579	1.10963	0.033382	---
GgaAffx.6052.1.S1_s_at	2.15475	1.10752	0.0583818	hypothetical LOC422427
Gga.12409.1.S1_s_at	2.15292	1.1063	1.5531	---
Gga.8839.1.S1_at	2.1529	1.10628	0	Tubulin, delta 1
Gga.8276.1.S1_at	2.15184	1.10557	0.0583818	---
GgaAffx.21175.1.S1_at	2.14822	1.10314	0.0769462	Similar to MCTP2
Gga.3406.1.S1_at	2.14807	1.10304	0	forkhead box O1A
Gga.2893.1.S1_a_at	2.14772	1.10281	0	c-mer proto-oncogene tyrosine kinase
Gga.1868.1.S1_at	2.14737	1.10257	0	---
GgaAffx.13147.1.S1_at	2.14732	1.10254	0.033382	similar to RIKEN cDNA 4930570C03
Gga.4756.1.S1_at	2.14329	1.09983	0.033382	---
Gga.4854.1.S1_at	2.14272	1.09944	0	Hypothetical protein LOC769345
Gga.4478.1.S2_at	2.14053	1.09797	0	ubiquitin-conjugating enzyme E2, J1 (UBC6 homolog, yeast)
GgaAffx.20888.1.S1_at	2.1389	1.09687	0.033382	Cas-Br-M (murine) ecotropic retroviral transforming sequence b
Gga.13991.1.S1_at	2.13874	1.09676	0.236231	---
Gga.17995.1.S1_at	2.13862	1.09668	0.033382	---
GgaAffx.4707.1.S1_s_at	2.13835	1.0965	0	similar to Sec3
GgaAffx.26560.1.S1_at	2.13781	1.09613	0.033382	Rho GTPase activating protein 29
GgaAffx.23863.1.S1_at	2.13639	1.09518	0	---
GgaAffx.1463.1.S1_s_at	2.1339	1.09349	0	formin homology 2 domain containing 1
GgaAffx.26505.1.S1_s_at	2.13338	1.09314	0	chromosome 3 open reading frame 63
Gga.6962.1.S1_at	2.13119	1.09166	0	G protein-coupled receptor 137B
GgaAffx.26344.1.S1_at	2.12932	1.09039	0.033382	zinc finger, NFX1-type containing 1
Gga.639.1.S1_at	2.12905	1.09021	0.033382	S100 calcium binding protein A11
Gga.13192.1.S1_at	2.1289	1.09011	0	---
GgaAffx.26683.1.S1_s_at	2.12869	1.08997	0.722325	similar to RUFY1 /// RUN and FYVE domain containing 1
GgaAffx.10105.1.S1_s_at	2.12501	1.08747	0	similar to RHACD8-4L
Gga.19070.1.S1_s_at	2.12321	1.08625	0	---
Gga.10351.1.S1_s_at	2.12236	1.08567	0.033382	chromosome 19 open reading frame 12 /// similar to RIKEN cDNA 1600014C10
GgaAffx.8823.3.S1_at	2.12186	1.08533	0	similar to Meiosis-specific nuclear structural 1 /// similar to Meiosis-specific nuclear structural 1
Gga.16300.1.S1_at	2.12076	1.08458	2.35178	---
GgaAffx.22156.1.S1_at	2.11861	1.08312	0.033382	---
GgaAffx.10236.1.S1_s_at	2.11634	1.08157	2.35178	tetratricopeptide repeat domain 3
Gga.10715.1.S1_at	2.11527	1.08084	0.135704	Ubiquitin specific peptidase like 1
Gga.17317.1.S1_s_at	2.1152	1.0808	0	Transient receptor potential cation channel, subfamily V, member 6
Gga.1019.1.S1_at	2.11444	1.08028	0	---
Gga.6524.1.A1_at	2.11252	1.07897	0.135704	---
GgaAffx.20426.1.S1_at	2.11202	1.07862	0.0583818	B-cell CLL/lymphoma 11A (zinc finger protein)
GgaAffx.12214.1.S1_at	2.11034	1.07747	0.033382	embryonic ectoderm development
Gga.1186.1.S1_at	2.10602	1.07452	0	---
Gga.7501.1.S1_at	2.10582	1.07438	0.033382	---
Gga.1442.1.S1_at	2.10538	1.07408	0.0583818	---
Gga.14134.1.S1_at	2.10505	1.07386	0.0583818	---
Gga.12098.1.S1_a_at	2.10451	1.07348	0.033382	hypothetical gene supported by BX933262; BX935476; CR406074
Gga.6690.1.S1_at	2.10419	1.07326	0.033382	---
Gga.10444.1.S1_s_at	2.10355	1.07283	0.0583818	CDC5 cell division cycle 5-like (S. pombe)
Gga.9379.1.S1_s_at	2.1027	1.07225	0	protein tyrosine phosphatase, non-receptor type 6
Gga.4918.1.A1_at	2.1003	1.0706	0.033382	---
GgaAffx.20605.1.S1_s_at	2.09935	1.06995	0	Mitogen-activated protein kinase kinase kinase 14
Gga.17018.1.S1_at	2.09773	1.06883	0	---
Gga.5114.1.S1_at	2.09618	1.06776	0.0583818	fucosyltransferase 10 (alpha (1,3) fucosyltransferase)
Gga.2435.1.S1_at	2.09473	1.06676	0	Janus kinase 1 (a protein tyrosine kinase)
Gga.3269.1.S1_at	2.09403	1.06628	0	---
Gga.15090.1.S1_s_at	2.09378	1.06611	0.214201	teashirt family zinc finger 2
Gga.4109.1.S1_at	2.09284	1.06546	0.586597	ATP-binding cassette, sub-family B (MDR/TAP), member 1
GgaAffx.3178.2.S1_s_at	2.09248	1.06522	0.0583818	nucleoporin 210kDa
Gga.8904.1.S1_at	2.08647	1.06106	0.309899	---
Gga.8417.1.S1_s_at	2.08622	1.06089	0	Der1-like domain family, member 3
Gga.5684.1.S1_at	2.08481	1.05991	0.033382	TRM2 tRNA methyltransferase 2 homolog A (S. cerevisiae)
Gga.5312.1.S1_at	2.08008	1.05664	0	sorting nexin 22
Gga.4346.1.S2_at	2.0797	1.05637	0.0583818	caspase 3, apoptosis-related cysteine peptidase
Gga.8505.1.S1_at	2.07772	1.055	0.033382	---
Gga.7985.1.S1_at	2.07725	1.05468	0	---
Gga.19458.1.A1_at	2.07706	1.05455	0.430154	PBX/knotted 1 homeobox 1
Gga.16290.1.S1_at	2.07697	1.05448	0	hypothetical gene supported by CR387037
GgaAffx.12461.1.S1_at	2.07662	1.05424	0	poly(A) binding protein interacting protein 2
Gga.2330.1.S1_at	2.07545	1.05342	0.033382	similar to conserved hypothetical protein
Gga.3468.1.S1_at	2.07171	1.05082	0	---
Gga.4109.1.S2_at	2.07074	1.05015	0.994841	ATP-binding cassette, sub-family B (MDR/TAP), member 1
Gga.5132.1.S1_at	2.07015	1.04974	0.236231	coagulation factor VII (serum prothrombin conversion accelerator)
GgaAffx.11371.1.S1_s_at	2.06686	1.04744	0.033382	Mdm4, transformed 3T3 cell double minute 1, p53 binding protein (mouse)
GgaAffx.26566.1.S1_at	2.06427	1.04563	0	inositol hexakisphosphate kinase 2
Gga.10812.1.S1_at	2.06147	1.04367	4.49791	zinc finger and BTB domain containing 38
Gga.3143.2.S1_s_at	2.06033	1.04287	0	family with sequence similarity 122A
GgaAffx.1493.1.S1_at	2.06028	1.04284	0.722325	DENN/MADD domain containing 1B
Gga.2058.1.S1_s_at	2.05809	1.04131	0.0583818	glutaminase
Gga.13110.1.S1_at	2.0555	1.03949	0.033382	---
Gga.18046.1.S1_at	2.05429	1.03864	0	---
Gga.195.1.S1_at	2.05169	1.03681	0.0954359	G protein-coupled receptor 149
GgaAffx.22137.1.S1_at	2.05132	1.03655	0.033382	PX domain containing serine/threonine kinase
Gga.7440.1.S1_at	2.04995	1.03559	0.135704	DAZ interacting protein 1
GgaAffx.12402.1.S1_s_at	2.04863	1.03466	0.0583818	structural maintenance of chromosomes 5
Gga.9609.1.S1_at	2.04727	1.0337	0.033382	family with sequence similarity 49, member B
Gga.16070.1.S1_s_at	2.04667	1.03328	0.033382	Anthrax toxin receptor 2
Gga.6514.1.S1_a_at	2.04662	1.03324	0.236231	lysophospholipase II pseudogene 1
Gga.9708.2.S1_a_at	2.04268	1.03046	0.033382	Phosphatidic acid phosphatase type 2A
Gga.16046.1.S1_at	2.04191	1.02992	0.309899	---
Gga.707.1.S1_at	2.04108	1.02933	0.0769462	nuclear factor I-X protein
GgaAffx.12126.1.S1_at	2.04057	1.02897	0.033382	chromosome 11 open reading frame 46
Gga.17065.1.S1_at	2.04039	1.02884	0.033382	Coiled-coil domain containing 66
Gga.2902.1.S1_a_at	2.04028	1.02876	0.586597	hemoglobin, alpha 2
Gga.360.1.S1_at	2.03964	1.02831	0.430154	---
Gga.954.3.S1_a_at	2.03794	1.02711	0.033382	Janus kinase 2 (a protein tyrosine kinase)
GgaAffx.20702.1.S1_at	2.03777	1.02699	0.722325	---
Gga.6026.1.S1_at	2.03575	1.02556	0	---
Gga.2902.1.S1_s_at	2.03479	1.02488	0.586597	hemoglobin, alpha 2
Gga.8244.1.S1_at	2.03389	1.02424	0.033382	cytidine monophosphate (UMP-CMP) kinase 2, mitochondrial
Gga.13636.1.S1_at	2.03356	1.02401	0.033382	---
Gga.4849.1.S1_at	2.03303	1.02363	0.0583818	E74-like factor 1 (ets domain transcription factor)
GgaAffx.7654.2.S1_s_at	2.03226	1.02308	0.0954359	poly (ADP-ribose) polymerase family, member 14
Gga.6836.1.S1_at	2.03222	1.02306	0	---
Gga.10787.1.S1_at	2.03151	1.02256	2.35178	basic leucine zipper transcription factor, ATF-like 3
Gga.7637.1.S1_at	2.03052	1.02185	0.0769462	---
Gga.15110.1.S1_at	2.02951	1.02113	0	Sideroflexin 3
Gga.14716.1.S1_at	2.0281	1.02013	0.214201	---
Gga.17557.1.S1_at	2.02525	1.0181	0.0954359	---
Gga.16342.1.S1_at	2.02167	1.01555	0.033382	ribonuclease T2
Gga.9234.1.S1_at	2.02102	1.01508	0.0954359	---
GgaAffx.24966.2.S1_s_at	2.01985	1.01425	4.49791	---
GgaAffx.21049.1.S1_at	2.01915	1.01375	0.586597	elongation factor Tu GTP binding domain containing 2
Gga.358.1.S1_at	2.01799	1.01292	0.236231	T-cell receptor V alpha
Gga.11483.1.S1_at	2.01736	1.01247	0.236231	Fibronectin type III and SPRY domain containing 1-like
Gga.16209.1.S1_at	2.01714	1.01231	0	---
GgaAffx.20879.1.S1_at	2.01708	1.01227	0	---
Gga.17883.1.S1_at	2.01591	1.01143	0	---
Gga.1540.1.S1_at	2.01584	1.01138	0.0769462	COMM domain containing 8
GgaAffx.5195.1.S1_at	2.01544	1.01109	0.214201	---
GgaAffx.10004.1.S1_at	2.01073	1.00772	0.135704	chromosome 4 open reading frame 15
Gga.5298.2.S1_at	2.01058	1.00761	0	---
Gga.7059.2.S1_a_at	2.00955	1.00687	0.033382	---
GgaAffx.12769.1.S1_s_at	2.00672	1.00484	0.033382	related RAS viral (r-ras) oncogene homolog 2
Gga.7018.1.S1_s_at	2.00549	1.00396	0.033382	FYVE, RhoGEF and PH domain containing 3
Gga.8021.1.S1_a_at	2.00418	1.00301	0.0769462	IMP1 inner mitochondrial membrane peptidase-like (S. cerevisiae)
Gga.2647.1.S1_at	2.00364	1.00262	0.033382	myotubularin related protein 2
Gga.13211.1.S1_at	2.00204	1.00147	0.033382	Regulatory factor X-associated protein
Gga.17837.1.S1_at	2.00172	1.00124	0.0954359	---
Gga.19963.1.S1_at	2.00125	1.0009	0.2089	---
GgaAffx.26643.1.S1_at	2.00064	1.00046	1.5531	leucine-rich repeats and calponin homology (CH) domain containing 2
Gga.1166.1.S1_at	1.99956	0.999686	0.135704	serpin peptidase inhibitor, clade D (heparin cofactor), member 1
GgaAffx.11322.1.S1_at	1.99658	0.997528	0.214201	---
GgaAffx.4434.1.S1_s_at	1.9965	0.997476	0.309899	cytohesin 1
Gga.19591.1.S1_at	1.99581	0.996978	0.033382	prematurely terminated mRNA decay factor-like
GgaAffx.20902.1.S1_at	1.99512	0.996472	0.033382	Similar to KIAA0612 protein
Gga.8999.1.S1_at	1.99448	0.996011	0.033382	A kinase (PRKA) anchor protein 13
Gga.8668.1.S1_at	1.99167	0.993976	0.033382	OTU domain containing 4
Gga.16028.1.S1_at	1.99112	0.993583	0.2089	---
Gga.20064.1.S1_s_at	1.98753	0.990977	0	unc-119 homolog B (C. elegans)
Gga.1038.1.S1_at	1.98592	0.989811	0.0954359	---
GgaAffx.21278.1.S1_at	1.98549	0.989497	4.49791	B-cell CLL/lymphoma 11A (zinc finger protein)
Gga.12604.1.S1_a_at	1.98466	0.988894	0	membrane-spanning 4-domains, subfamily A, member 15
Gga.19025.1.S1_at	1.98452	0.98879	0	Dual specificity phosphatase 5
Gga.16568.1.S1_s_at	1.98163	0.986689	0.994841	YTH domain containing 1
Gga.9203.1.S1_s_at	1.98131	0.986457	0.033382	ectonucleoside triphosphate diphosphohydrolase 1
Gga.4383.1.S1_at	1.98071	0.986018	0	RAP1A, member of RAS oncogene family
Gga.10725.1.S1_at	1.98016	0.985614	0.033382	---
Gga.1340.1.S1_at	1.98001	0.985509	0	---
Gga.5378.2.A1_at	1.97714	0.983416	0.0769462	heterogeneous nuclear ribonucleoprotein U (scaffold attachment factor A)
Gga.10724.1.S1_at	1.97677	0.983143	0.033382	---
GgaAffx.5895.1.S1_s_at	1.9763	0.982799	0.214201	hematological and neurological expressed 1-like
GgaAffx.13095.1.S1_at	1.97611	0.982666	0	RUN domain containing 3B
Gga.4991.2.S1_a_at	1.97328	0.980593	0.033382	calcitonin-related polypeptide alpha
GgaAffx.1733.1.S1_s_at	1.9732	0.980537	0.0769462	selectin P (granule membrane protein 140kDa, antigen CD62)
Gga.14771.1.S1_at	1.97314	0.980495	1.5531	---
GgaAffx.10407.1.S1_at	1.97199	0.97965	0.033382	---
Gga.16233.1.S1_x_at	1.97126	0.979117	0	myosin IXA
Gga.20058.1.S1_at	1.97114	0.979032	0.033382	---
Gga.11768.1.S1_at	1.96854	0.977123	0.236231	kelch-like 7 (Drosophila)
GgaAffx.2691.1.S1_at	1.96766	0.976484	0.033382	SET domain containing 1B
GgaAffx.11201.3.A1_at	1.96734	0.976249	0	---
Gga.7040.1.S1_at	1.96573	0.975065	0	cathepsin H
GgaAffx.23912.2.S1_s_at	1.9657	0.975046	0.236231	zinc finger E-box binding homeobox 2
Gga.1500.1.S1_at	1.9651	0.974602	0.0583818	septin 6
GgaAffx.22637.1.S1_s_at	1.96509	0.974595	0.0769462	FK506 binding protein 5
GgaAffx.12439.1.S1_s_at	1.965	0.974526	0.0954359	tumor necrosis factor, alpha-induced protein 8-like 1
GgaAffx.21974.1.S1_at	1.96421	0.973946	0.309899	TBC1 domain family, member 22B
Gga.16726.1.S1_at	1.96315	0.973171	0.033382	epsin 2
Gga.9983.1.S1_at	1.9624	0.97262	0.033382	similar to LOC129881 protein
Gga.12189.1.S1_s_at	1.96009	0.970919	3.44924	family with sequence similarity 44, member A
Gga.7640.3.A1_at	1.9596	0.97056	0.0769462	nuclear transport factor 2-like export factor 2
Gga.12593.1.A1_at	1.95882	0.969983	0	Programmed cell death 6
Gga.19619.1.S1_at	1.95853	0.969772	0.0583818	PHD finger protein 2
Gga.1025.1.S1_at	1.95763	0.969111	0.033382	tumor necrosis factor, alpha-induced protein 3
GgaAffx.21522.1.S1_at	1.95709	0.968709	0.0954359	---
Gga.5206.1.S1_at	1.95706	0.968685	0	Protein phosphatase 2 (formerly 2A), catalytic subunit, alpha isoform
GgaAffx.20536.1.S1_at	1.95691	0.96858	0.236231	---
Gga.19019.1.S1_s_at	1.95677	0.968476	0.0954359	amylase, alpha 2A; pancreatic
Gga.3109.1.A1_s_at	1.95592	0.967849	0.430154	selenoprotein P, plasma, 1
Gga.14336.1.S1_at	1.95536	0.967435	0.994841	---
Gga.13026.1.S1_at	1.9552	0.96732	0	RAB8B, member RAS oncogene family
Gga.12127.1.S1_s_at	1.95305	0.965725	4.49791	RNA binding motif protein 26
GgaAffx.13211.1.S1_s_at	1.95292	0.965629	0.722325	F-box protein 32
Gga.4446.1.S3_at	1.95224	0.965134	0.033382	G protein-coupled receptor kinase interactor 2
Gga.14717.1.S1_at	1.95052	0.963859	3.44924	Transporter 1, ATP-binding cassette, sub-family B (MDR/TAP)
GgaAffx.9807.1.S1_at	1.94963	0.963198	0.430154	hook homolog 3 (Drosophila)
GgaAffx.12599.1.S1_s_at	1.94952	0.963121	0.033382	transmembrane protein 68
GgaAffx.21629.1.S1_at	1.94916	0.962855	0.033382	---
Gga.1046.1.S1_at	1.94916	0.962853	0	ring finger protein 130
Gga.7016.1.S1_at	1.94752	0.961639	0	3'-phosphoadenosine 5'-phosphosulfate synthase 1
Gga.3776.1.S1_at	1.94749	0.961616	0.0583818	hippocalcin-like 1
Gga.4446.1.S2_at	1.94503	0.95979	0	G protein-coupled receptor kinase interactor 2
Gga.7260.1.S1_at	1.94428	0.959238	0	Scavenger receptor class F, member 1
Gga.1855.1.S1_at	1.94423	0.959198	0.0769462	---
Gga.19064.1.S1_at	1.94417	0.959152	0	---
Gga.4489.1.S1_at	1.94289	0.958204	0.033382	---
GgaAffx.26714.1.S1_s_at	1.93939	0.955607	2.35178	retinoblastoma binding protein 6
Gga.9177.1.S1_at	1.93835	0.954832	0	---
Gga.5175.1.S1_s_at	1.93727	0.954025	0.033382	MICAL-like 1
GgaAffx.3883.1.S1_at	1.93599	0.95307	0.0954359	MAP7 domain containing 3
GgaAffx.21224.1.S1_at	1.93474	0.952139	0.0954359	---
Gga.2049.1.S1_at	1.93227	0.9503	0.033382	Endoplasmic reticulum-golgi intermediate compartment (ERGIC) 1
Gga.4421.2.A1_at	1.9311	0.949421	0.430154	---
Gga.6245.2.S1_at	1.92982	0.948467	0.0769462	---
Gga.17642.1.S1_at	1.92956	0.948272	0.994841	ring finger protein 213
GgaAffx.2921.1.S1_s_at	1.92716	0.946478	0.0954359	similar to Moesin (Membrane-organizing extension spike protein)
GgaAffx.26203.1.S1_at	1.92557	0.945285	0	sperm antigen with calponin homology and coiled-coil domains 1
Gga.15764.1.S1_at	1.92501	0.944869	0.0583818	---
Gga.5806.1.S1_at	1.92371	0.943888	0.0769462	---
Gga.16999.1.S1_at	1.92315	0.943472	0.033382	---
Gga.9978.1.S1_at	1.92088	0.941768	0.0954359	---
Gga.9239.1.S1_x_at	1.91988	0.941014	0.033382	---
GgaAffx.7930.2.S1_at	1.91982	0.940969	0.0583818	CD1c molecule
Gga.16682.1.S1_at	1.91973	0.940903	0.309899	Membrane associated guanylate kinase, WW and PDZ domain containing 2
GgaAffx.1145.1.S1_at	1.9197	0.940884	0	proline-serine-threonine phosphatase interacting protein 2
Gga.18908.1.S1_s_at	1.91963	0.940825	0.309899	---
Gga.15747.2.S1_s_at	1.91946	0.940698	0.135704	PDS5, regulator of cohesion maintenance, homolog B (S. cerevisiae)
Gga.10563.1.S1_at	1.91928	0.940567	0.135704	---
GgaAffx.20909.1.S1_at	1.91911	0.940436	0.033382	Similar to polymerase
GgaAffx.21672.1.S1_at	1.9178	0.939449	0.214201	---
GgaAffx.20837.1.S1_s_at	1.9172	0.939002	0.033382	---
Gga.12461.1.S1_a_at	1.91699	0.938847	0.033382	small nuclear ribonucleoprotein 35kDa (U11/U12)
Gga.2274.1.S1_a_at	1.91648	0.93846	0	lectin, mannose-binding, 1
Gga.4014.1.S1_at	1.91615	0.938207	0.033382	low density lipoprotein receptor adaptor protein 1
Gga.5280.1.S1_at	1.916	0.938095	0	---
Gga.4484.1.S1_at	1.91582	0.937962	0	septin 9
GgaAffx.10223.1.S1_s_at	1.91573	0.937891	0.214201	sperm associated antigen 1
Gga.12294.1.S1_a_at	1.91429	0.936807	0.0583818	cytochrome b, ascorbate dependent 3
Gga.7885.1.S1_at	1.91424	0.936774	0.033382	MutS homolog 4 (E. coli)
Gga.17238.1.S1_at	1.91375	0.936406	0.0954359	---
Gga.8021.5.A1_at	1.91188	0.93499	0.236231	IMP1 inner mitochondrial membrane peptidase-like (S. cerevisiae)
GgaAffx.3186.1.S1_at	1.91083	0.934202	0.0769462	dopamine receptor D4
Gga.12178.1.S1_at	1.91071	0.934108	0.033382	WNK lysine deficient protein kinase 1
Gga.2382.1.S1_a_at	1.90955	0.933234	0.033382	---
Gga.7845.1.S1_at	1.90782	0.931928	0	---
Gga.19387.1.S1_at	1.9069	0.931232	0.135704	ataxin 7
Gga.13198.1.S1_at	1.90434	0.929293	1.5531	MAX dimerization protein 1
Gga.972.1.S1_at	1.90428	0.929249	0	cytotoxic and regulatory T cell molecule
GgaAffx.12471.1.S1_s_at	1.9041	0.929112	0.0583818	similar to Protein C18orf1
Gga.9921.1.S1_at	1.90406	0.929076	0.236231	formin binding protein 4
GgaAffx.20812.1.S1_at	1.90355	0.928691	1.5531	---
GgaAffx.11852.1.S1_s_at	1.90287	0.928178	0.0769462	euchromatic histone-lysine N-methyltransferase 1
Gga.11638.1.S1_s_at	1.90268	0.928032	0.586597	PHD finger protein 21A
Gga.9052.1.S1_at	1.90208	0.927579	0.0583818	similar to pim-3 protein
Gga.11436.1.S1_a_at	1.90091	0.926691	0.033382	STARD3 N-terminal like
GgaAffx.23276.2.S1_s_at	1.90022	0.926169	0.309899	zinc finger, CCHC domain containing 11
Gga.2147.1.S1_at	1.89989	0.925914	0.033382	zinc finger protein 161 homolog (mouse)
Gga.16447.1.S1_at	1.89841	0.92479	0.214201	transmembrane protein 55A
Gga.9214.1.S1_at	1.89762	0.924188	0.0954359	---
Gga.13248.1.S1_at	1.89757	0.924154	0.309899	ARP2 actin-related protein 2 homolog (yeast)
GgaAffx.11670.1.S1_s_at	1.89722	0.92389	0.0769462	EH-domain containing 3
Gga.14154.1.S1_at	1.89606	0.923003	0.0583818	Nucleolar protein with MIF4G domain 1
Gga.8123.1.S1_at	1.89549	0.922567	0.033382	FIC domain containing
GgaAffx.21799.1.S1_at	1.89247	0.920274	0.033382	CKLF-like MARVEL transmembrane domain containing 3
Gga.12529.1.S1_at	1.89167	0.91966	0.0583818	hypothetical LOC426431 /// ornithine aminotransferase
Gga.2377.1.S1_at	1.89161	0.919616	0	---
Gga.12924.1.S1_at	1.89019	0.918534	0	Sarcoglycan, epsilon
Gga.10969.1.S1_at	1.88877	0.917451	0.0769462	---
Gga.3834.1.S2_at	1.88868	0.917377	0.033382	Pleckstrin homology domain containing, family A (phosphoinositide binding specific) member 2
Gga.9959.1.S1_s_at	1.88842	0.917179	0.0769462	PAN3 polyA specific ribonuclease subunit homolog (S. cerevisiae)
Gga.1817.1.S1_at	1.88837	0.917139	0.722325	sal-like 1 (Drosophila)
Gga.9889.1.S1_at	1.88816	0.916978	0.033382	oxidation resistance 1
Gga.14268.1.S1_at	1.88777	0.916681	3.44924	---
Gga.17342.1.S1_at	1.88771	0.916639	0	---
GgaAffx.24840.1.S1_at	1.88762	0.916568	0.0954359	bromodomain and WD repeat domain containing 1
GgaAffx.7592.1.S1_at	1.88687	0.915997	0.135704	chemokine (C-C motif) receptor 4
Gga.11597.1.S1_s_at	1.88684	0.91597	2.35178	signal transducer and activator of transcription 1, 91kDa
GgaAffx.12752.1.S1_at	1.88503	0.91459	0.309899	protein phosphatase 2, regulatory subunit B, delta isoform
Gga.1362.1.S1_at	1.88493	0.914511	0.033382	zinc finger, MYND-type containing 8
Gga.12137.1.S1_at	1.88401	0.913806	0.0769462	MAP3K12 binding inhibitory protein 1
GgaAffx.1954.1.S1_at	1.88311	0.913119	0.309899	macrophage stimulating 1 receptor (c-met-related tyrosine kinase)
Gga.17004.1.S1_at	1.88182	0.912125	0.214201	ST3 beta-galactoside alpha-2,3-sialyltransferase 5
GgaAffx.12100.1.S1_s_at	1.88129	0.911722	0.033382	pellino homolog 1 (Drosophila)
GgaAffx.20206.1.S1_at	1.88108	0.91156	0.135704	---
Gga.5575.1.S1_at	1.88106	0.911548	0.0769462	Sec61 alpha 2 subunit (S. cerevisiae)
GgaAffx.10686.1.S1_at	1.88047	0.911094	2.35178	similar to Zinc finger protein 51
Gga.12631.2.S1_at	1.87983	0.910602	0.033382	Similar to MLL5
GgaAffx.12650.1.S1_s_at	1.87917	0.910096	0.430154	similar to hypothetical protein
GgaAffx.21604.1.S1_s_at	1.87882	0.909828	0	mediator complex subunit 22
Gga.4944.1.S2_at	1.87871	0.90974	0.2089	BCL2-like 1
Gga.11627.1.S1_at	1.87859	0.909647	0.2089	---
GgaAffx.20744.1.S1_at	1.87773	0.90899	0	---
GgaAffx.22061.2.S1_s_at	1.87768	0.908948	0.0583818	RAD50 homolog (S. cerevisiae)
GgaAffx.24297.1.S1_at	1.87469	0.906651	0	protein tyrosine phosphatase, non-receptor type 2
Gga.14820.1.S1_at	1.87421	0.906279	0	---
Gga.15803.1.S1_at	1.87406	0.906168	0.214201	thioredoxin domain containing 16
Gga.3327.1.S1_at	1.87353	0.905759	3.44924	nitric oxide synthase 2, inducible
Gga.7875.1.S1_at	1.87297	0.905324	0	Inositol 1,4,5-triphosphate receptor interacting protein-like 2
Gga.15064.1.S1_at	1.87147	0.904176	0.0769462	transportin 1
Gga.8903.1.S1_at	1.87116	0.903932	0.722325	protein phosphatase 2, regulatory subunit B', gamma isoform
GgaAffx.8108.1.S1_at	1.87092	0.903744	0.0769462	Spi-C transcription factor (Spi-1/PU.1 related)
Gga.915.1.S1_at	1.8709	0.903732	0.994841	suppressor of cytokine signaling 3
GgaAffx.20225.1.S1_s_at	1.87079	0.903646	0	---
Gga.1308.1.S1_at	1.8703	0.903268	0.033382	kinesin family member 20A /// kinesin family member 20A
GgaAffx.2351.2.S1_s_at	1.86949	0.902646	0.430154	RAR-related orphan receptor A
Gga.18983.1.S1_at	1.86828	0.901713	0.0954359	thioredoxin domain containing 11
Gga.9851.2.S1_a_at	1.86723	0.900899	0.135704	similar to Ba1-651
Gga.17940.1.S1_at	1.86687	0.900621	0	anaphase promoting complex subunit 4
Gga.4540.1.S1_at	1.86617	0.90008	0.135704	RNA binding motif, single stranded interacting protein 1
Gga.1139.1.A1_at	1.86377	0.898221	0	Mesoderm development candidate 1
Gga.9883.1.A1_at	1.86344	0.897969	0.2089	---
GgaAffx.26359.1.S1_at	1.86296	0.897599	0.236231	---
Gga.8364.1.S1_at	1.86261	0.897323	0	protein tyrosine phosphatase, non-receptor type 12
Gga.19207.1.S1_at	1.86183	0.896718	0.0583818	---
GgaAffx.7940.1.S1_at	1.86042	0.89563	0.135704	similar to cytokine receptor common beta chain
Gga.8858.1.S1_s_at	1.85933	0.894781	0.0954359	FK506 binding protein 7
Gga.2552.1.S1_at	1.8586	0.894219	0.430154	zinc finger protein 280D
Gga.7846.1.A1_at	1.85774	0.893548	0.033382	---
Gga.9655.1.S1_at	1.85711	0.893057	0	meiotic nuclear divisions 1 homolog (S. cerevisiae) /// tripartite motif-containing 2
Gga.5018.1.S1_at	1.85595	0.892154	0.236231	---
Gga.7339.1.S1_at	1.85532	0.89167	0.033382	kinase insert domain receptor (a type III receptor tyrosine kinase)
Gga.18926.2.S1_a_at	1.85525	0.891617	0.0769462	protein tyrosine phosphatase type IVA, member 3
Gga.17595.1.S1_at	1.85339	0.89017	0	CDK5 regulatory subunit associated protein 2
Gga.4964.1.S1_a_at	1.85312	0.889954	0.0769462	similar to T-cell receptor gamma Vg3-Jg3
Gga.18936.1.S1_at	1.85198	0.889065	0.0954359	Protein kinase, cAMP-dependent, catalytic, beta
Gga.2374.1.S1_at	1.85168	0.888833	0.0954359	splicing factor, arginine/serine-rich 12
GgaAffx.20317.1.S1_at	1.85097	0.888285	0.0769462	hypothetical gene supported by CR353498
Gga.13836.1.S1_s_at	1.8504	0.887837	0.309899	retinoblastoma binding protein 6
Gga.19100.1.S1_at	1.85036	0.887807	0.0583818	Diacylglycerol kinase, delta 130kDa
Gga.16096.1.S1_at	1.85021	0.88769	0.033382	---
GgaAffx.20232.1.S1_at	1.84998	0.887507	0.430154	B-cell CLL/lymphoma 7A
Gga.6302.1.S1_at	1.84997	0.8875	0	---
GgaAffx.11738.1.S1_s_at	1.84986	0.887414	0.2089	early growth response 1
Gga.7682.1.S1_at	1.84898	0.886728	0	Hypothetical LOC431205
GgaAffx.24065.1.S1_at	1.84835	0.886236	2.35178	tubulin tyrosine ligase-like family, member 11
GgaAffx.8398.1.S1_s_at	1.84798	0.885953	0.0954359	acyltransferase like 2
Gga.14564.1.S1_at	1.84679	0.885021	0	---
Gga.1062.1.S1_at	1.8467	0.884947	0.0769462	---
Gga.4526.1.S1_a_at	1.84651	0.884798	0.033382	NADH dehydrogenase (ubiquinone) 1 alpha subcomplex, 4, 9kDa
Gga.9377.1.S1_at	1.84623	0.884585	0.033382	Similar to Expressed sequence AW146242
Gga.4396.1.S1_at	1.84606	0.884451	0	v-rel reticuloendotheliosis viral oncogene homolog (avian)
GgaAffx.5084.3.S1_s_at	1.8455	0.884014	0.033382	coiled-coil domain containing 88A
Gga.1452.1.S1_at	1.84503	0.883641	0.0954359	unc-5 homolog B (C. elegans)
GgaAffx.9731.3.S1_s_at	1.84322	0.882231	0.586597	TBC1 domain family, member 23
Gga.20082.1.S1_at	1.8425	0.881667	0	---
Gga.12460.1.S1_at	1.84225	0.881472	0.214201	centromere protein P
GgaAffx.12535.1.S1_at	1.84221	0.881435	0.309899	tRNA methyltransferase 6 homolog (S. cerevisiae)
Gga.4950.1.S1_at	1.84141	0.880814	0	---
Gga.16406.1.S1_at	1.84126	0.880694	0.033382	---
Gga.11436.3.S1_a_at	1.84098	0.880473	0	STARD3 N-terminal like
Gga.6025.1.S1_s_at	1.83975	0.879507	0.033382	cathepsin S
Gga.6311.1.S1_at	1.83799	0.87813	0.2089	hairy/enhancer-of-split related with YRPW motif 1
Gga.5348.1.S1_at	1.83762	0.877837	0.033382	similar to family with sequence similarity 33, member A
GgaAffx.12454.1.S1_s_at	1.8371	0.877433	0.033382	palmitoyl-protein thioesterase 1 (ceroid-lipofuscinosis, neuronal 1, infantile)
Gga.1815.1.S1_at	1.83505	0.875822	0.033382	tubulin, beta 2B
Gga.4856.1.S1_s_at	1.83464	0.875496	0	peripheral myelin protein 22
Gga.5162.1.S1_at	1.83397	0.874972	0	coagulation factor V (proaccelerin, labile factor)
GgaAffx.26461.2.S1_s_at	1.83376	0.874809	0.430154	CDC14 cell division cycle 14 homolog A (S. cerevisiae)
GgaAffx.3188.1.S1_at	1.83247	0.873786	0.994841	GRB2-related adaptor protein
GgaAffx.21727.1.S1_s_at	1.83189	0.87333	0.0583818	DnaJ (Hsp40) homolog, subfamily C, member 18
GgaAffx.24465.1.S1_s_at	1.83103	0.872652	0.135704	formin binding protein 4
Gga.6318.1.S1_at	1.83094	0.872581	0	adrenergic, beta, receptor kinase 2
Gga.16176.1.S1_at	1.82948	0.871435	0.0954359	solute carrier family 35, member E2
Gga.6977.2.S1_at	1.82907	0.87111	0.586597	DEAH (Asp-Glu-Ala-His) box polypeptide 36
Gga.7353.1.S1_at	1.82509	0.867967	0.309899	UDP-Gal:betaGlcNAc beta 1,4- galactosyltransferase, polypeptide 3
Gga.1280.1.S1_at	1.82475	0.8677	0	---
Gga.7365.1.S1_at	1.82474	0.867693	0.430154	---
Gga.14966.1.S1_at	1.82466	0.867629	0.135704	AT rich interactive domain 4A (RBP1-like)
Gga.17423.1.S1_at	1.82387	0.867002	0.2089	G protein-coupled receptor kinase 6
Gga.5384.2.S1_at	1.82245	0.865878	0.0769462	NIMA (never in mitosis gene a)-related kinase 4
Gga.18167.1.S1_at	1.82239	0.865831	0.033382	---
Gga.2450.1.S1_at	1.82211	0.86561	0	inversin
GgaAffx.3061.5.S1_s_at	1.82163	0.865227	0.994841	rabphilin 3A-like (without C2 domains)
Gga.11814.1.S1_at	1.82126	0.864938	0.033382	Ras suppressor protein 1
Gga.11876.3.S1_a_at	1.82118	0.864875	0.0769462	chromosome 9 open reading frame 19
Gga.4326.1.S1_at	1.8208	0.864573	0.0954359	Janus kinase 3 (a protein tyrosine kinase, leukocyte)
GgaAffx.12193.1.S1_s_at	1.82078	0.864557	0.033382	FGFR1 oncogene partner 2
Gga.12071.1.S1_at	1.82057	0.86439	0.0769462	---
GgaAffx.3099.1.A1_at	1.82019	0.864086	0.430154	ubiquitin related modifier 1 homolog (S. cerevisiae)
GgaAffx.5126.1.S1_at	1.82007	0.863996	0.033382	toll-like receptor 15
Gga.15845.1.S1_at	1.81971	0.86371	0.0583818	---
Gga.2171.1.S1_at	1.81843	0.862693	0.214201	fer-1-like 3, myoferlin (C. elegans)
Gga.19184.1.S1_at	1.81791	0.862279	0.309899	similar to FKSG11
GgaAffx.12779.1.S1_at	1.81672	0.861338	0.722325	exportin 1 (CRM1 homolog, yeast)
GgaAffx.20726.1.S1_s_at	1.81622	0.860937	0.033382	endoplasmic reticulum protein 29
Gga.11496.1.S1_at	1.81603	0.86079	0.309899	---
GgaAffx.21357.1.S1_at	1.81591	0.860696	0	---
Gga.16848.2.A1_at	1.8149	0.859892	0	---
Gga.11749.1.S1_a_at	1.81488	0.859875	0.0583818	CDC42 effector protein (Rho GTPase binding) 3
Gga.5883.1.S1_at	1.81436	0.85946	0	poly (ADP-ribose) polymerase family, member 8
Gga.12387.1.S1_at	1.81425	0.859374	0.994841	plasma glutamate carboxypeptidase
Gga.15372.1.S1_at	1.81205	0.857624	0.994841	---
Gga.13800.1.S1_at	1.8112	0.856947	0.430154	---
Gga.5488.1.S1_at	1.81092	0.856725	0.2089	---
GgaAffx.26.1.S1_at	1.81057	0.856442	0.214201	similar to retinoblastoma-binding protein 1-related protein
Gga.13513.1.A1_at	1.81048	0.856375	0.214201	RAB21, member RAS oncogene family
Gga.8873.1.S1_a_at	1.81034	0.85626	0	N-myc (and STAT) interactor
Gga.12895.1.S1_at	1.80834	0.854664	0.309899	---
GgaAffx.12546.1.S1_at	1.80746	0.853965	0.236231	zinc finger CCCH-type containing 11A
GgaAffx.12144.1.S1_s_at	1.80693	0.85354	0.430154	nei endonuclease VIII-like 1 (E. coli)
Gga.16053.1.S1_at	1.80553	0.852425	0.033382	REST corepressor 3
GgaAffx.25365.1.S1_at	1.80542	0.852333	0.0583818	catechol-O-methyltransferase
Gga.13119.1.S1_at	1.80508	0.852066	0.033382	---
Gga.12952.1.S1_at	1.80492	0.851936	0.033382	inositol polyphosphate-5-phosphatase, 75kDa
Gga.19685.1.S1_at	1.80416	0.851328	0.309899	---
Gga.16612.1.S1_s_at	1.80308	0.850464	0.586597	chromosome 8 open reading frame 41
Gga.17680.1.S1_at	1.80241	0.849925	0.2089	---
Gga.14022.1.S1_at	1.8019	0.849515	0.0583818	---
GgaAffx.21008.1.S1_at	1.80151	0.849204	0.0583818	---
Gga.11658.1.S1_at	1.80082	0.848655	0.2089	bactericidal/permeability-increasing protein
Gga.16219.1.S1_at	1.79936	0.847484	0.2089	Ring finger protein 19B
Gga.16356.1.S1_at	1.7989	0.847115	0.236231	Notch homolog 1, translocation-associated (Drosophila)
Gga.16364.1.S1_at	1.79889	0.847107	0.033382	---
Gga.8900.2.S1_a_at	1.79879	0.84703	0.0769462	---
Gga.7808.1.S1_at	1.79837	0.846692	0	chromosome 7 open reading frame 24
Gga.18301.1.A1_at	1.79754	0.84602	0.994841	---
Gga.2748.1.S1_s_at	1.7967	0.845347	0.236231	elongation factor RNA polymerase II
Gga.16666.1.S1_at	1.79659	0.845258	0.430154	---
Gga.7149.2.S1_a_at	1.79597	0.844765	0.033382	leupaxin
Gga.4103.1.S1_at	1.79431	0.843433	0.214201	---
GgaAffx.20609.1.S1_s_at	1.79385	0.843056	0.135704	---
Gga.5537.1.S1_at	1.79347	0.842756	0.309899	FUN14 domain containing 1
GgaAffx.21358.1.S1_s_at	1.7934	0.842696	0.033382	SAM domain and HD domain 1
GgaAffx.22136.1.S1_s_at	1.79265	0.842092	1.5531	BUD13 homolog (S. cerevisiae)
Gga.12937.3.S1_s_at	1.79257	0.842029	0.033382	antagonist of mitotic exit network 1 homolog (S. cerevisiae)
Gga.9802.1.S1_at	1.79195	0.841527	0.236231	cyclin H
Gga.12065.2.S1_at	1.79194	0.841524	0.0583818	Similar to MGC80827 protein
Gga.14152.1.S1_s_at	1.79177	0.841386	3.44924	INO80 complex homolog 1 (S. cerevisiae)
Gga.6168.2.S1_a_at	1.79112	0.840863	0.0769462	---
GgaAffx.11892.1.S1_at	1.78988	0.839867	0.0583818	PC4 and SFRS1 interacting protein 1
Gga.1154.1.A1_at	1.78981	0.839808	0.2089	---
Gga.7310.1.S1_a_at	1.78972	0.839736	0	protein kinase, AMP-activated, beta 1 non-catalytic subunit
Gga.20081.1.S1_s_at	1.78884	0.839025	0.033382	dual adaptor of phosphotyrosine and 3-phosphoinositides
Gga.17068.1.S1_at	1.78871	0.838923	0.0769462	ankyrin repeat domain 27 (VPS9 domain)
Gga.17516.1.A1_s_at	1.78862	0.838846	0.135704	Spen homolog, transcriptional regulator (Drosophila)
Gga.10424.1.S1_at	1.78788	0.838252	0.994841	Similar to human immunity associated protein 1
Gga.18091.1.S1_at	1.7876	0.838025	0.033382	myotubularin related protein 8
Gga.18626.1.S1_at	1.78751	0.83795	0	---
Gga.18927.1.S1_at	1.78726	0.837753	0.0583818	SPT2, Suppressor of Ty, domain containing 1 (S. cerevisiae)
Gga.3429.1.S1_at	1.78624	0.836925	0.033382	ribonuclease H2, subunit B
Gga.13297.1.S1_at	1.78622	0.836909	0.0769462	---
GgaAffx.24807.1.S1_at	1.78516	0.836052	0.033382	oxidative stress induced growth inhibitor family member 2
Gga.3379.3.S1_s_at	1.78488	0.835829	0.2089	SH3-domain kinase binding protein 1
Gga.18289.1.S1_at	1.7844	0.835435	0.0583818	---
Gga.13903.1.S1_at	1.78413	0.835222	2.35178	paired-like homeodomain 1
Gga.9957.1.S1_at	1.78403	0.835142	0.0954359	Phosphatidylserine decarboxylase
Gga.19005.1.S1_at	1.78297	0.834286	0	---
Gga.10191.1.S1_at	1.78217	0.833632	0.586597	---
Gga.3099.1.S1_at	1.78165	0.833212	0.0769462	---
Gga.11253.1.S1_at	1.78146	0.833059	0	transmembrane 7 superfamily member 3
GgaAffx.12490.1.S1_s_at	1.78137	0.83299	0.0769462	potassium channel tetramerisation domain containing 7
GgaAffx.8699.1.S1_at	1.7813	0.832926	0.0769462	C-type lectin domain family 2, member B /// C-type lectin domain family 2, member D
Gga.4821.1.S1_at	1.78022	0.832052	0.135704	collagen, type XVIII, alpha 1
Gga.4412.1.S1_a_at	1.77886	0.830951	0.0769462	TAP binding protein (tapasin)
Gga.8959.1.S1_at	1.77869	0.830813	0.0769462	intermediate filament family orphan 1
Gga.4727.1.S1_at	1.77811	0.830347	0.0583818	PTPRF interacting protein, binding protein 1 (liprin beta 1)
Gga.11796.2.A1_at	1.77788	0.830155	0	Signal peptidase complex subunit 1 homolog (S. cerevisiae)
GgaAffx.1270.2.S1_s_at	1.77697	0.829417	1.5531	coronin, actin binding protein, 2A
GgaAffx.11419.1.S1_at	1.77601	0.828643	0.586597	sirtuin (silent mating type information regulation 2 homolog) 6 (S. cerevisiae)
Gga.418.1.S1_x_at	1.77546	0.828192	0.2089	major histocompatibility complex class I glycoprotein
Gga.17236.1.S1_at	1.77494	0.827772	0.0769462	---
Gga.10188.1.S1_s_at	1.77425	0.827208	4.49791	CASP8 associated protein 2
Gga.19050.1.S1_at	1.77265	0.825905	0.0769462	---
GgaAffx.26327.1.S1_x_at	1.77235	0.825663	0.2089	immunoglobulin-like receptor CHIR-AB3
Gga.9404.1.S1_at	1.77192	0.825312	0.0583818	proprotein convertase subtilisin/kexin type 2
Gga.17571.1.S1_at	1.77024	0.823942	0.2089	Protein phosphatase 2, regulatory subunit B', gamma isoform
Gga.6134.1.S1_s_at	1.76998	0.823732	0.430154	similar to transcript expressed during hematopoiesis 2
Gga.19409.1.S1_s_at	1.76941	0.823268	0	collagen, type IV, alpha 2
Gga.17405.1.S1_at	1.76917	0.823076	0.0769462	---
GgaAffx.21353.1.S1_at	1.76771	0.821882	0.0769462	---
Gga.11648.1.S1_at	1.76754	0.821744	0	Phytoceramidase, alkaline
Gga.6144.1.S1_at	1.767	0.821304	0.0954359	reticulocalbin 2, EF-hand calcium binding domain
Gga.11923.1.S1_at	1.76586	0.820368	0.994841	---
GgaAffx.12153.1.S1_at	1.76573	0.820265	0.309899	FIP1 like 1 (S. cerevisiae)
Gga.13628.1.S1_at	1.76424	0.819044	0.0954359	---
GgaAffx.7940.2.S1_s_at	1.76368	0.818589	0	colony stimulating factor 2 receptor, beta, low-affinity (granulocyte-macrophage)
Gga.7068.1.S1_at	1.76337	0.818336	0.0583818	cerebral cavernous malformation 2
Gga.6655.1.A1_at	1.76296	0.817996	0.135704	---
Gga.10957.1.S1_at	1.76218	0.817365	0.0583818	Ubiquitin-like, containing PHD and RING finger domains, 1
Gga.1130.1.S1_at	1.76202	0.817231	0.236231	Protein-L-isoaspartate (D-aspartate) O-methyltransferase domain containing 2
GgaAffx.3894.1.S1_s_at	1.76197	0.817189	0.586597	MAP7 domain containing 3
Gga.6330.3.A1_at	1.76175	0.817008	0.0954359	Ring finger protein 7
Gga.1647.1.S1_at	1.76123	0.816583	0.214201	---
GgaAffx.6986.1.S1_at	1.76113	0.816502	0.586597	prolylcarboxypeptidase (angiotensinase C)
Gga.3204.1.S1_at	1.76085	0.816271	0.0769462	chromosome 7 open reading frame 23
GgaAffx.3750.1.S1_at	1.76073	0.81617	0.2089	AXIN1 up-regulated 1
Gga.5899.1.S1_at	1.75986	0.815463	0.2089	family with sequence similarity 125, member B
GgaAffx.12484.1.S1_at	1.75951	0.815177	0.033382	lin-52 homolog (C. elegans)
Gga.13720.1.S1_at	1.75911	0.814843	0.135704	---
Gga.8859.1.S1_at	1.75819	0.81409	0.2089	RNA methyltransferase like 1
Gga.17103.1.S1_at	1.75715	0.813235	0.0954359	---
Gga.4128.3.S1_a_at	1.75654	0.812736	0.430154	tensin 1
GgaAffx.21444.1.S1_at	1.75553	0.811907	0.236231	similar to Hypothetical protein CBG04537
Gga.12370.3.S1_at	1.75506	0.811518	1.5531	Transcription factor B1, mitochondrial
GgaAffx.21618.1.S1_s_at	1.75497	0.811444	0	family with sequence similarity 91, member A1
Gga.16536.1.S1_at	1.75377	0.810461	0.033382	zinc finger protein 217
Gga.19442.1.S1_at	1.75233	0.809277	0.135704	---
GgaAffx.12736.1.S1_at	1.75048	0.807754	0.0769462	family with sequence similarity 108, member B1
Gga.4618.1.S1_at	1.74978	0.807171	0.309899	spermidine synthase
Gga.5323.1.S1_s_at	1.74973	0.807135	0.0583818	MADS box transcription enhancer factor 2, polypeptide C (myocyte enhancer factor 2C)
Gga.8182.1.S1_at	1.74826	0.805923	0.0769462	chromosome 7 open reading frame 20
Gga.6594.2.S1_a_at	1.74825	0.80591	0	---
Gga.16133.1.S1_at	1.7482	0.805872	0.2089	---
GgaAffx.20681.1.S1_s_at	1.74796	0.805672	0	---
Gga.3704.1.S1_at	1.74676	0.804679	0.236231	---
GgaAffx.12404.1.S1_s_at	1.7466	0.804553	0.0769462	GTPase activating Rap/RanGAP domain-like 3
Gga.6371.2.S1_a_at	1.74651	0.804475	0.994841	BTG family, member 2
Gga.16445.3.S1_a_at	1.74567	0.803779	0.033382	coiled-coil domain containing 52
Gga.7051.1.S1_at	1.74532	0.80349	0.430154	---
GgaAffx.26455.1.A1_at	1.74486	0.803111	0.033382	---
GgaAffx.24894.1.S1_at	1.74379	0.802224	0.0769462	hypothetical LOC428183
Gga.5431.1.S1_at	1.74132	0.800183	0	---
Gga.5515.1.S1_at	1.74116	0.800046	0.033382	---
Gga.18778.1.S1_s_at	1.74019	0.799245	0.214201	family with sequence similarity 108, member B1
Gga.126.1.S1_at	1.73981	0.798929	0.0769462	transducin-like enhancer of split 4 (E(sp1) homolog, Drosophila)
Gga.11612.1.S1_s_at	1.73967	0.79881	0.033382	leukotriene A4 hydrolase
GgaAffx.21466.1.S1_at	1.73938	0.79857	0.2089	YTH domain containing 2
Gga.16391.1.S1_at	1.7392	0.798426	0.0583818	---
Gga.13781.1.S1_at	1.7391	0.798344	0.586597	---
Gga.791.1.S1_at	1.73907	0.798312	1.5531	interferon regulatory factor 1
GgaAffx.20313.1.S1_at	1.73881	0.798098	0.722325	---
GgaAffx.23449.1.S1_at	1.73694	0.796547	0.994841	interferon induced with helicase C domain 1
Gga.9915.1.S1_s_at	1.73658	0.796252	0.309899	platelet/endothelial cell adhesion molecule /// platelet/endothelial cell adhesion molecule (CD31 antigen)
GgaAffx.8486.1.S1_at	1.73604	0.795804	0.722325	---
GgaAffx.21253.1.S1_at	1.73604	0.795796	0	---
GgaAffx.11513.1.S1_at	1.73556	0.795399	0.135704	cyclin E2
GgaAffx.12786.1.S1_s_at	1.73513	0.795044	0	myotubularin related protein 2
Gga.100.1.S1_a_at	1.73489	0.794847	0.309899	Fas (TNF receptor superfamily, member 6)
Gga.15859.1.S1_a_at	1.7346	0.7946	0.033382	---
Gga.15321.1.S1_at	1.73425	0.794314	0.0583818	---
Gga.2691.1.S1_at	1.73398	0.794088	0.033382	c-src tyrosine kinase
Gga.4041.2.S1_a_at	1.73372	0.793873	0	similar to DNA segment, Chr 10, Johns Hopkins University 81 expressed
Gga.4817.1.S1_at	1.73355	0.793728	0.033382	ADP-ribosylation-like factor 6 interacting protein 5
Gga.2547.1.S1_at	1.73282	0.793125	0	Similar to MGC83953 protein
Gga.14030.1.S1_at	1.73268	0.793005	0.033382	---
Gga.3392.1.S1_s_at	1.73204	0.792471	0.0769462	yippee-like 5 (Drosophila)
Gga.5753.1.S1_s_at	1.73186	0.79232	0.430154	phosphofructokinase, platelet
Gga.13484.1.S1_at	1.73104	0.791635	3.44924	interleukin 15
Gga.12954.1.S1_at	1.73003	0.790797	0.033382	Sestrin 1
Gga.18990.1.S1_at	1.72981	0.790617	0.0954359	---
Gga.13332.1.S1_a_at	1.72955	0.790396	0.0954359	---
Gga.5168.2.S1_s_at	1.72884	0.789807	0.0583818	Ubiquitin-conjugating enzyme E2G 2 (UBC7 homolog, yeast)
Gga.3677.1.S1_at	1.72657	0.787912	0.0954359	calpain 2, (m/II) large subunit
Gga.9926.1.S1_at	1.72575	0.787221	0.236231	chromosome 17 open reading frame 62
Gga.14867.1.S1_at	1.72542	0.78695	1.5531	Similar to Chromosome 12 open reading frame 26
Gga.3983.1.S1_at	1.72339	0.785247	0.0769462	eukaryotic translation initiation factor 2-alpha kinase 1
Gga.11477.1.S1_at	1.72327	0.785151	0.0769462	hypothetical LOC418095
Gga.16963.1.S1_at	1.72299	0.78491	4.49791	---
Gga.16446.1.S1_s_at	1.72285	0.784799	0.0769462	Na+/H+ exchanger domain containing 2
GgaAffx.21767.1.S1_s_at	1.72247	0.784482	0.0583818	stathmin 1
GgaAffx.12351.1.S1_s_at	1.72236	0.784389	0.0769462	inhibitor of growth family, member 3
GgaAffx.20772.1.S1_at	1.72226	0.784303	0.0583818	---
Gga.1204.1.S1_s_at	1.72153	0.783688	0.033382	Similar to C/EBP-induced protein
Gga.4586.1.S1_at	1.72131	0.783508	0.0583818	---
Gga.9279.1.S1_at	1.72095	0.783208	0.033382	---
GgaAffx.12268.1.S1_at	1.72035	0.782705	0.236231	DEAD (Asp-Glu-Ala-Asp) box polypeptide 6
Gga.16853.1.S1_s_at	1.71957	0.782045	0.586597	splicing factor, arginine/serine-rich 12
Gga.7222.2.S1_s_at	1.71942	0.78192	0.0583818	WD repeat domain 91
Gga.7330.1.S1_at	1.71914	0.781685	0.0583818	solute carrier family 9 (sodium/hydrogen exchanger), member 7
GgaAffx.22844.1.S1_s_at	1.71876	0.781366	0.0769462	KIAA0922
Gga.3811.1.S1_at	1.71873	0.781344	0	BCL2-related ovarian killer
Gga.16966.1.S1_at	1.71867	0.781291	0.033382	---
Gga.12674.2.A1_a_at	1.71834	0.781012	0.0583818	transmembrane protein 131
GgaAffx.11956.1.S1_at	1.71833	0.78101	0.0769462	LIM and senescent cell antigen-like domains 1 /// hypothetical protein LOC771176
Gga.2337.1.S2_s_at	1.71822	0.780915	0.722325	Sp3 transcription factor
Gga.12605.1.S1_at	1.71781	0.780573	0.033382	---
Gga.4591.1.S1_at	1.71772	0.780498	0.0769462	---
Gga.13379.1.S1_at	1.71665	0.779595	0.033382	---
Gga.4450.1.S1_s_at	1.71647	0.779445	0.236231	chromosome 11 open reading frame 61
Gga.13259.1.S1_s_at	1.71614	0.779171	0.033382	LIM domains containing 1
GgaAffx.3517.1.S1_at	1.71523	0.778403	0.0769462	neurofibromin 1
Gga.5957.1.S1_a_at	1.71449	0.777776	0.0583818	CAMP responsive element binding protein 3-like 2
Gga.8861.1.S1_at	1.71448	0.777772	0.033382	mitogen-activated protein kinase kinase kinase 8
GgaAffx.4340.1.S1_at	1.71397	0.777345	0.0583818	dual specificity phosphatase 11 (RNA/RNP complex 1-interacting)
Gga.14500.1.S1_at	1.71381	0.777203	0.309899	---
GgaAffx.22585.1.S1_s_at	1.71348	0.776932	0.135704	SWI/SNF related, matrix associated, actin dependent regulator of chromatin, subfamily a, member 1
GgaAffx.20276.1.S1_at	1.71288	0.776428	0.0769462	---
Gga.18768.1.S1_at	1.7119	0.7756	0.0583818	---
Gga.14808.1.S1_at	1.71067	0.774558	0.722325	---
GgaAffx.20965.1.S1_at	1.70993	0.77394	0.430154	---
Gga.9239.1.S1_s_at	1.70915	0.773276	0.0954359	HLA-G histocompatibility antigen, class I, G /// similar to MHC Rfp-Y class I alpha chain
GgaAffx.20202.1.S1_at	1.70903	0.773176	0.236231	Pigeon homolog (Drosophila)
Gga.15176.1.S1_at	1.7088	0.77298	0.033382	---
Gga.16821.1.S1_at	1.70815	0.772436	0.0769462	---
Gga.9002.1.S1_at	1.70636	0.770925	0.033382	---
Gga.14257.1.S1_at	1.70431	0.769188	3.44924	---
Gga.3332.1.S1_at	1.7041	0.769009	0.2089	matrix-remodelling associated 8
Gga.1426.1.S1_s_at	1.70325	0.768291	0	ribonuclease/angiogenin inhibitor 1
Gga.2443.1.S1_at	1.70194	0.767176	0.2089	---
Gga.1678.3.S1_s_at	1.70072	0.766149	0.0954359	secretogranin V (7B2 protein)
GgaAffx.22069.1.S1_s_at	1.70049	0.765953	0.0583818	A kinase (PRKA) anchor protein 13
Gga.6185.1.S1_a_at	1.70036	0.765842	0.0583818	Hypothetical protein LOC770190
Gga.9173.1.S1_at	1.70017	0.765677	0.994841	---
Gga.7849.1.S1_at	1.69897	0.764663	0.0769462	hypothetical protein LOC769446
Gga.6050.1.S1_at	1.69875	0.764473	0.0583818	---
GgaAffx.11521.1.S1_at	1.69811	0.763928	0.309899	jumonji domain containing 2B
GgaAffx.21018.1.S1_at	1.69791	0.763761	0.0583818	---
GgaAffx.11571.1.S1_at	1.6976	0.763496	0.0769462	vaccinia related kinase 1
Gga.16548.1.S1_at	1.69743	0.763353	0.135704	---
Gga.19216.1.S1_at	1.69726	0.763205	0.033382	cAMP responsive element binding protein 3-like 2
Gga.10966.1.S1_s_at	1.69665	0.762689	0.309899	solute carrier family 12 (potassium/chloride transporters), member 8
Gga.14580.1.A1_at	1.69646	0.762525	0.0769462	---
GgaAffx.10503.1.S1_at	1.69574	0.761915	0.236231	DEP domain containing 6
GgaAffx.12748.1.S1_s_at	1.69454	0.760892	0	zinc finger and BTB domain containing 2
Gga.15788.1.S1_at	1.69445	0.760818	0.0769462	---
GgaAffx.20246.1.S1_at	1.69407	0.760491	0.214201	---
GgaAffx.20389.1.S1_at	1.69405	0.76048	0.033382	---
Gga.19662.1.S1_at	1.69404	0.760467	1.5531	Hypothetical LOC415615
Gga.4471.1.S1_at	1.694	0.760437	0.0769462	ubiquitin specific peptidase like 1
GgaAffx.11523.1.S1_at	1.69392	0.760364	0.0583818	E74-like factor 1 (ets domain transcription factor)
Gga.17499.1.S1_at	1.69233	0.759013	0.0769462	MMS19 nucleotide excision repair homolog (S. cerevisiae)
GgaAffx.11992.1.S1_at	1.69224	0.758935	0.236231	nuclear transcription factor Y, beta
Gga.1171.1.S1_at	1.69143	0.758247	0.236231	lymphocyte antigen 6 complex, locus E
Gga.3982.1.S1_at	1.69047	0.757422	0.214201	inhibin, beta A
Gga.5972.1.S1_at	1.69003	0.757052	0.033382	methyl-CpG binding domain protein 2
Gga.15241.1.S1_at	1.68914	0.756285	0.2089	---
Gga.18944.1.S1_x_at	1.68822	0.755503	0.0954359	---
GgaAffx.12446.1.S1_at	1.68793	0.755254	0.214201	transmembrane protein 208
Gga.12972.1.S1_at	1.6877	0.755054	0.309899	---
Gga.9568.1.S1_at	1.68691	0.75438	0.2089	---
GgaAffx.10000.1.S1_at	1.68653	0.754054	0.033382	nuclear receptor interacting protein 1
GgaAffx.13091.1.S1_s_at	1.68617	0.75375	0	transmembrane protein 123
GgaAffx.11562.1.S1_s_at	1.68511	0.752843	0.0583818	origin recognition complex, subunit 1-like (yeast)
GgaAffx.7514.1.S1_at	1.68395	0.751845	0.586597	spermatogenesis associated 5
Gga.15082.1.S1_at	1.68319	0.751199	0.033382	---
Gga.6103.1.S1_at	1.68293	0.750975	0	H3 histone, family 3A /// similar to histone protein Hist2h3c1 /// similar to histone protein Hist2h3c1
Gga.9351.1.S1_s_at	1.68185	0.750049	0.033382	core-binding factor, beta subunit
GgaAffx.20548.1.S1_at	1.68117	0.749466	0.0769462	---
GgaAffx.20864.1.S1_at	1.67989	0.748366	1.5531	---
Gga.19196.1.S1_at	1.67985	0.748331	0	G-protein signaling modulator 1 (AGS3-like, C. elegans)
GgaAffx.3464.1.S1_at	1.67945	0.747988	1.5531	adaptor protein, phosphotyrosine interaction, PH domain and leucine zipper containing 1
Gga.3794.1.S1_at	1.67861	0.747266	0.430154	helicase with zinc finger
Gga.6339.1.S1_at	1.67825	0.746956	0.236231	---
GgaAffx.4877.1.A1_at	1.67817	0.746889	2.35178	---
GgaAffx.21624.1.S1_s_at	1.6777	0.746483	0.0583818	ORAI calcium release-activated calcium modulator 2
GgaAffx.12210.1.S1_at	1.67769	0.746478	0.309899	SUMO1 activating enzyme subunit 2
Gga.12631.2.S1_a_at	1.67728	0.746122	0.994841	Similar to MLL5
Gga.4074.1.S1_s_at	1.67639	0.745359	0.236231	KIAA1143
Gga.18793.1.S1_at	1.67638	0.745346	0	---
GgaAffx.26166.2.S1_s_at	1.67612	0.745124	1.5531	tweety homolog 3 (Drosophila)
GgaAffx.3.1.S1_s_at	1.67612	0.745122	0.0769462	blood vessel epicardial substance
Gga.15322.1.S1_s_at	1.67567	0.744738	2.35178	microtubule-associated protein tau
GgaAffx.6190.1.S1_at	1.67549	0.744587	0.033382	LEM domain containing 3
Gga.1270.1.S1_at	1.67533	0.744444	0.0769462	---
Gga.4532.1.S1_at	1.6751	0.744248	0.0769462	v-myb myeloblastosis viral oncogene homolog (avian)-like 2
Gga.10827.1.S1_at	1.67484	0.744027	0.033382	E2F transcription factor 6
Gga.6161.1.S1_a_at	1.67466	0.743868	0	hypothetical protein LOC768436
Gga.5389.1.S1_at	1.67438	0.74363	0.0769462	---
Gga.5586.1.S1_at	1.67429	0.743548	0.0583818	similar to vacuolar sorting protein VPS29
GgaAffx.20951.1.S1_s_at	1.67342	0.742798	0.033382	mutS homolog 4 (E. coli)
Gga.7977.1.S1_at	1.67339	0.742775	0.033382	---
Gga.12373.1.S1_at	1.67304	0.742473	4.49791	---
GgaAffx.12068.1.S1_s_at	1.67271	0.74219	0.214201	muscleblind-like (Drosophila)
GgaAffx.8125.2.S1_s_at	1.67245	0.741962	0.033382	tripartite motif-containing 24
GgaAffx.23250.1.S1_s_at	1.67222	0.741762	0.236231	3'-phosphoadenosine 5'-phosphosulfate synthase 1
GgaAffx.20296.1.S1_at	1.67207	0.741633	0.309899	Similar to similar to 60 kDa heat shock protein, mitochondrial precursor (Hsp60) (60 kDa chaperonin) (CPN60) (Heat shock protein 60) (HSP-60) (Mitochondrial matrix protein P1) (HSP-65)
Gga.14246.1.S1_at	1.67155	0.741183	0.033382	---
GgaAffx.21206.1.S1_s_at	1.67043	0.740215	0.033382	---
Gga.14638.1.S1_at	1.66927	0.739215	0.214201	---
Gga.7364.1.S1_a_at	1.66838	0.738444	0.0769462	tescalcin
Gga.3772.1.S1_a_at	1.66643	0.736759	0.0769462	T, brachyury homolog (mouse)
Gga.17170.1.S1_at	1.666	0.736387	0.0583818	---
GgaAffx.9062.1.S1_s_at	1.66586	0.736268	0.994841	ribosomal modification protein rimK-like family member B
Gga.18944.1.S1_a_at	1.66469	0.735255	0.214201	---
Gga.16553.1.S1_at	1.6641	0.734746	0	CD81 molecule
GgaAffx.10006.1.S1_s_at	1.6641	0.734738	0	ubiquitin specific peptidase 25
Gga.18894.1.S1_s_at	1.66333	0.734072	0.430154	programmed cell death 1
Gga.1721.1.S1_at	1.66333	0.734071	0.0769462	BCL2-associated athanogene 5
Gga.13507.1.S1_at	1.66217	0.733066	0	Hypothetical protein LOC768787
Gga.16717.1.S1_at	1.66191	0.732841	0.0954359	---
GgaAffx.21515.1.S1_s_at	1.66185	0.732794	0.033382	phosphatidylserine synthase 1
Gga.1201.1.S1_s_at	1.66182	0.732767	0.135704	glycogenin 1
Gga.14192.1.S1_at	1.66173	0.732689	0.033382	Hypothetical protein LOC769469
Gga.12394.1.S1_a_at	1.66172	0.732675	0.0583818	linker for activation of T cells family, member 2
GgaAffx.22610.3.S1_x_at	1.66095	0.732005	0.994841	THO complex 2
Gga.12214.2.S1_a_at	1.66036	0.731494	0.0954359	muscleblind-like 3 (Drosophila)
GgaAffx.24493.1.S1_at	1.65995	0.731137	3.44924	polo-like kinase 2 (Drosophila)
Gga.13404.1.S1_s_at	1.65965	0.730882	0.722325	Sp3 transcription factor
GgaAffx.12960.1.S1_at	1.65921	0.730497	0.0769462	5-methyltetrahydrofolate-homocysteine methyltransferase
Gga.12674.3.S1_a_at	1.6583	0.729702	0.214201	transmembrane protein 131
Gga.16065.1.S1_at	1.65777	0.729246	0.0583818	Solute carrier family 1 (glutamate/neutral amino acid transporter), member 4
Gga.3236.1.S1_at	1.65727	0.728807	0.0583818	PHD finger protein 11
Gga.8809.1.S1_at	1.65718	0.728733	0.236231	cullin 4B
Gga.12245.1.S1_at	1.65551	0.727272	0.033382	---
Gga.6115.1.S1_at	1.6552	0.727007	0.0583818	serologically defined colon cancer antigen 1
Gga.15337.1.S1_s_at	1.65451	0.7264	0.994841	3-hydroxy-3-methylglutaryl-Coenzyme A synthase 1 (soluble)
Gga.4367.1.S1_at	1.65422	0.726149	0.0583818	Myeloid cell leukemia sequence 1 (BCL2-related)
Gga.2498.1.S1_at	1.65295	0.725044	0.033382	---
GgaAffx.6592.1.S1_at	1.65293	0.725025	0.236231	---
Gga.16060.1.S1_at	1.65205	0.724256	0	transmembrane protein 188
Gga.3324.1.S1_at	1.6515	0.723777	0.0583818	Calcium/calmodulin-dependent protein kinase (CaM kinase) II gamma
Gga.5230.1.S1_at	1.65101	0.723349	0.0769462	---
Gga.7385.1.S1_at	1.65098	0.723322	2.35178	---
Gga.19692.1.S1_at	1.65071	0.723084	0.0583818	---
GgaAffx.12050.1.S1_s_at	1.65029	0.722721	0	CD82 molecule
Gga.15886.1.S1_at	1.65027	0.722704	0.309899	---
Gga.8884.1.S1_at	1.64974	0.722237	0.214201	---
Gga.19590.1.S1_at	1.64951	0.722034	0.0769462	---
Gga.2865.1.S1_at	1.64904	0.721626	1.5531	Transporter 2, ATP-binding cassette, sub-family B (MDR/TAP)
GgaAffx.12510.1.S1_at	1.64904	0.721623	0.236231	dihydroxyacetone kinase 2 homolog (S. cerevisiae)
Gga.4813.1.S1_at	1.64764	0.720401	4.49791	---
GgaAffx.20565.1.S1_s_at	1.64749	0.72027	0.309899	yippee-like 2 (Drosophila)
Gga.13421.1.S1_s_at	1.64735	0.720151	0.0583818	glycosyltransferase 8 domain containing 3
Gga.3180.1.S2_a_at	1.64705	0.719883	0.309899	LFNG O-fucosylpeptide 3-beta-N-acetylglucosaminyltransferase
GgaAffx.339.1.S1_at	1.64676	0.719628	0.0769462	RAB44, member RAS oncogene family
Gga.874.1.S1_at	1.64655	0.719449	0.430154	blue sensitive cone opsin
Gga.19230.1.S1_s_at	1.6461	0.719055	0.0583818	ELL associated factor 2
GgaAffx.25470.1.S1_s_at	1.64608	0.719033	0.722325	integrin, beta 4
GgaAffx.20562.1.S1_at	1.64549	0.718513	0.0583818	---
GgaAffx.12372.1.S1_s_at	1.64528	0.718335	0.033382	UV radiation resistance associated gene
Gga.7349.1.S1_at	1.64527	0.718327	0.135704	---
Gga.13785.1.S1_at	1.64525	0.718306	0.0769462	heterogeneous nuclear ribonucleoprotein L-like
Gga.16561.1.S1_at	1.64507	0.718152	0.0769462	---
GgaAffx.11837.1.S1_s_at	1.6448	0.717908	0.722325	BCL2/adenovirus E1B 19kDa interacting protein 3-like
Gga.9705.1.S1_at	1.6443	0.717477	0.586597	eukaryotic translation initiation factor 1B
Gga.16690.1.S1_s_at	1.64406	0.717265	0.0954359	similar to down-regulated by Ctnnb1, a
Gga.7137.1.S1_at	1.64381	0.71704	0.0769462	---
Gga.1000.1.S1_at	1.64376	0.717002	0.033382	B-cell receptor-associated protein 29
Gga.7672.2.S1_s_at	1.64327	0.716569	0.2089	SAPS domain family, member 3
Gga.15757.1.S1_at	1.6426	0.71598	0.2089	---
Gga.16225.1.S1_at	1.6409	0.714484	0.236231	---
Gga.2421.1.S1_at	1.64078	0.71438	0.033382	---
Gga.6002.1.S1_a_at	1.64068	0.71429	0.214201	DNA (cytosine-5-)-methyltransferase 3 alpha
Gga.19328.1.S1_at	1.64027	0.713933	0.033382	peptidylprolyl isomerase (cyclophilin)-like 4
Gga.12419.1.S1_at	1.6395	0.713257	0.033382	---
Gga.7752.1.S1_at	1.63876	0.712602	0.135704	hypothetical protein LOC770248
Gga.7506.1.S1_at	1.63828	0.712183	0	---
Gga.18953.1.S1_at	1.63798	0.711914	0.2089	Similar to MLL5
Gga.8417.3.S1_s_at	1.63776	0.711723	0	Der1-like domain family, member 3
Gga.19022.1.S1_at	1.63679	0.710868	0.135704	---
Gga.1486.1.S1_at	1.63645	0.710572	0	Glucosamine (N-acetyl)-6-sulfatase (Sanfilippo disease IIID)
Gga.3738.1.S1_at	1.63638	0.710507	0.135704	B-cell linker
Gga.12475.1.S1_at	1.63635	0.710483	0.430154	Tweety homolog 3 (Drosophila)
Gga.3057.1.S1_at	1.63596	0.710134	0.0769462	---
Gga.12626.2.S1_a_at	1.63562	0.709836	0.0954359	host cell factor C2
GgaAffx.20663.1.S1_at	1.63511	0.709388	0.214201	ZFAT zinc finger 1
Gga.4588.1.S1_at	1.63476	0.709078	0.033382	Cyclin-dependent kinase inhibitor 1B (p27, Kip1)
Gga.19373.1.S1_at	1.63472	0.709044	0.236231	---
Gga.2337.1.S1_s_at	1.63451	0.708858	0.0769462	Sp3 transcription factor
Gga.11727.1.S1_at	1.63451	0.708854	0.586597	Similar to stretch responsive protein 278
Gga.1.1.S1_at	1.63426	0.708634	0.135704	breast cancer 2, early onset
Gga.8507.1.S1_at	1.63412	0.708513	0.430154	ring finger protein 166
Gga.14844.1.S1_at	1.63348	0.70795	0.2089	similar to retinoblastoma-binding protein 1-related protein
GgaAffx.12204.1.S1_at	1.63289	0.707427	0.0583818	CCR4-NOT transcription complex, subunit 2
GgaAffx.8877.1.S1_s_at	1.6314	0.706112	0.309899	sarcoglycan, beta (43kDa dystrophin-associated glycoprotein)
Gga.16213.1.S1_at	1.63076	0.705545	0.722325	---
Gga.1808.1.S1_at	1.63065	0.705443	0	similar to hypothetical protein
Gga.4346.1.S1_at	1.6304	0.705226	0.309899	caspase 3, apoptosis-related cysteine peptidase
Gga.4531.1.S1_at	1.63037	0.705201	2.35178	discs, large (Drosophila) homolog-associated protein 4
Gga.14407.1.S1_at	1.63035	0.705184	0.0769462	---
Gga.8224.1.S1_at	1.62935	0.704298	0.2089	Similar to Chromosome 4 open reading frame 32
Gga.16157.1.S1_s_at	1.62839	0.703442	0.0583818	forty-two-three domain containing 1
Gga.19373.1.A1_at	1.6282	0.703281	0.309899	---
GgaAffx.11860.1.S1_s_at	1.62814	0.703225	0.2089	synaptotagmin binding, cytoplasmic RNA interacting protein
Gga.14125.1.S1_at	1.62802	0.703116	0.430154	---
Gga.9847.1.S1_s_at	1.62734	0.702513	0.0769462	intersectin 1 (SH3 domain protein)
Gga.17994.1.S1_at	1.62703	0.702241	0.430154	---
Gga.5420.1.S1_at	1.62675	0.701991	0.0769462	adaptor-related protein complex 1, mu 1 subunit
Gga.17993.1.S1_at	1.62665	0.701907	0.586597	zinc finger CCCH-type, antiviral 1
Gga.5499.2.S1_a_at	1.62653	0.701801	0.0769462	UTP20, small subunit (SSU) processome component, homolog (yeast)
Gga.13367.1.S1_at	1.6263	0.701595	0.722325	angiomotin like 2
GgaAffx.21561.1.S1_at	1.62628	0.701573	0.135704	---
GgaAffx.11775.1.S1_at	1.62626	0.701559	0.0583818	IKAROS family zinc finger 5 (Pegasus)
Gga.8179.1.S1_at	1.62577	0.701125	0.0583818	---
Gga.16551.2.A1_at	1.62533	0.70073	0.0769462	---
GgaAffx.21640.1.S1_s_at	1.62513	0.700557	0.0954359	chromosome 14 open reading frame 83
Gga.5963.2.S1_a_at	1.62492	0.700371	0.0954359	---
Gga.2877.1.S1_at	1.62465	0.700131	0.033382	DnaJ (Hsp40) homolog, subfamily C, member 18
Gga.2694.1.S2_s_at	1.62417	0.699701	3.44924	lymphoid enhancer-binding factor 1
GgaAffx.21465.1.S1_s_at	1.62388	0.699448	0.0954359	LanC lantibiotic synthetase component C-like 2 (bacterial)
Gga.7059.1.S1_at	1.62325	0.698888	0.0583818	---
GgaAffx.22959.1.S1_s_at	1.62301	0.698672	0	REX1, RNA exonuclease 1 homolog (S. cerevisiae)
Gga.18465.1.S1_at	1.623	0.69866	0.214201	---
Gga.3570.1.S1_at	1.6229	0.698574	0	---
Gga.16908.1.S1_s_at	1.6228	0.698484	0.0583818	ubiquitin specific peptidase 25
Gga.9178.1.S1_at	1.62172	0.697525	0.309899	---
GgaAffx.9442.1.S1_at	1.62165	0.697467	0.033382	similar to Polyadenylate binding protein-interacting protein 1
Gga.9109.1.S1_at	1.62163	0.697444	0.309899	---
Gga.8893.1.S1_a_at	1.62143	0.697267	0	similar to ELL associated factor 1; Eaf1 protein
Gga.14232.1.S1_at	1.62133	0.697181	0.214201	---
Gga.14308.1.S1_at	1.62084	0.696744	0.994841	---
Gga.18337.1.S1_at	1.61836	0.694533	3.44924	---
Gga.9730.1.S1_s_at	1.61805	0.694259	0.236231	uracil phosphoribosyltransferase (FUR1) homolog (S. cerevisiae)
[truncated: 5,101 more rows]
